# Supplementary material for: COVID-19 and psychological distress: Lessons for India
Source: PLoS One. 2021 Aug 4;16(8):e0255683. doi: 10.1371/journal.pone.0255683 (PMC8336880; doi:10.1371/journal.pone.0255683)
Supplement: S1 Data — (TXT) [file pone.0255683.s001.txt]

Q2_Gender_2.0	count_age	Q11_Response	Q33_live_in_1	Q7_Education_1_1	count_Work_from_home	count_economic_dependent	count_Medical_history	count_Health_insurance	serious covid	Lack_of_Trust	support	q12_elect	Q22_Hope	Q15_New_distress
Female	21-35	Nuclear	Unmarried	Graduation and Above	Working on site	3	Unknown	No	low	Low	Low	Medium	Low	Low
Female	21-35	Nuclear	Unmarried	Graduation and Above	Working on site	3	Unknown	No	low	Low	Low	Medium	Low	Low
Female	21-35	Nuclear	Unmarried	Graduation and Above	Working on site	3	Unknown	No	low	Low	Low	Medium	Low	Low
Female	21-35	Nuclear	Unmarried	Graduation and Above	Working on site	3	Unknown	No	low	Low	Low	Medium	Low	Low
Female	21-35	Nuclear	Unmarried	Graduation and Above	Working on site	3	Unknown	No	low	Low	Low	Medium	Low	Low
Female	21-35	Nuclear	Unmarried	Graduation and Above	Working on site	3	Unknown	No	low	Low	Low	Medium	Low	Low
Female	21-35	Nuclear	Unmarried	Graduation and Above	Working on site	3	No	No	low	Low	Low	Medium	Low	Low
Female	21-35	Nuclear	Unmarried	Graduation and Above	Working on site	3	No	No	low	Low	Low	Medium	Low	Low
Female	21-35	Nuclear	Unmarried	Graduation and Above	Working on site	3	No	No	low	Low	Low	Medium	Low	Low
Female	21-35	Nuclear	Unmarried	Graduation and Above	Working on site	3	No	No	low	Low	Low	Medium	Low	Low
Female	21-35	Nuclear	Unmarried	Below Graduation	Working on site	3	No	No	low	Low	Low	Medium	Low	Low
Female	21-35	Nuclear	Unmarried	Below Graduation	Working on site	3	No	No	low	Low	Low	Medium	Low	Low
Female	21-35	Nuclear	Unmarried	Below Graduation	Working on site	3	No	No	low	Low	Low	Medium	Low	Low
Female	21-35	Nuclear	Unmarried	Below Graduation	Working on site	3	No	No	low	Low	Low	Medium	Low	Low
Female	21-35	Nuclear	Unmarried	Below Graduation	Working on site	3	No	No	low	Low	Low	Medium	Low	Low
Female	21-35	Nuclear	Unmarried	Below Graduation	Working on site	3	No	No	low	Low	Low	Medium	Low	Low
Female	21-35	Nuclear	Unmarried	Below Graduation	Working on site	3	No	No	low	Low	Low	Medium	Low	Low
Female	21-35	Nuclear	Unmarried	Below Graduation	Working on site	3	No	No	low	Low	Low	Medium	Low	Low
Female	21-35	Nuclear	Unmarried	Below Graduation	Working on site	3	No	No	low	Low	Low	Medium	Low	Low
Female	21-35	Nuclear	Unmarried	Below Graduation	Working on site	3	No	No	low	Low	Low	Medium	Low	Low
Female	21-35	Nuclear	Unmarried	Below Graduation	Working on site	3	No	No	low	Low	Low	Medium	Low	Low
Female	21-35	Nuclear	Unmarried	Below Graduation	Working on site	3	No	No	low	Low	Low	Medium	Low	Low
Female	21-35	Nuclear	Unmarried	Below Graduation	Working on site	3	No	No	low	Low	Low	Medium	Low	Low
Female	21-35	Nuclear	Unmarried	Below Graduation	Working on site	3	No	No	low	Low	Low	Medium	Low	Low
Female	21-35	Nuclear	Unmarried	Below Graduation	Working on site	3	No	No	Medium	Low	Low	Medium	Low	Low
Female	21-35	Nuclear	Unmarried	Below Graduation	Working from home	3	No	No	Medium	Low	Low	Medium	Low	Low
Female	21-35	Nuclear	Unmarried	Below Graduation	Working from home	3	No	No	Medium	Low	Low	Medium	Low	Low
Female	21-35	Nuclear	Unmarried	Below Graduation	Working on site	3	No	No	Medium	Low	Low	Medium	Low	Low
Female	21-35	Nuclear	Unmarried	Below Graduation	Working on site	3	No	No	Medium	Low	Low	Medium	Low	Low
Female	21-35	Nuclear	Unmarried	Graduation and Above	Working on site	3	No	No	Medium	Low	Low	Medium	Low	Low
Female	21-35	Nuclear	Unmarried	Graduation and Above	Working on site	3	No	No	Medium	Low	Low	Medium	Low	Low
Female	21-35	Nuclear	Unmarried	Graduation and Above	Working on site	3	No	No	Medium	Low	Low	Medium	Low	Low
Female	21-35	Nuclear	Unmarried	Graduation and Above	Working on site	3	No	No	Medium	Low	Low	Medium	Low	Low
Female	21-35	Nuclear	Unmarried	Graduation and Above	Working on site	3	No	No	Medium	Low	Low	Medium	Low	Low
Female	21-35	Nuclear	Married	Graduation and Above	Working on site	3	No	No	Medium	Low	Low	Medium	Low	Low
Female	21-35	Nuclear	Married	Graduation and Above	Working on site	3	No	No	Medium	Low	Low	Medium	Low	Low
Female	21-35	Nuclear	Married	Graduation and Above	Working on site	1	No	No	Medium	Low	Low	Medium	Low	Low
Female	21-35	Nuclear	Married	Graduation and Above	Working on site	1	No	No	Medium	Low	Low	Medium	Low	Low
Female	21-35	Nuclear	Married	Graduation and Above	Working on site	1	No	No	Medium	Low	Low	Medium	Low	Low
Female	21-35	Nuclear	Married	Graduation and Above	Working on site	1	No	No	Medium	Low	Low	Medium	Low	Low
Female	21-35	Nuclear	Married	Graduation and Above	Working on site	1	No	No	Medium	Low	Low	Medium	Low	Low
Female	21-35	Nuclear	Married	Graduation and Above	Working on site	1	No	No	Medium	Low	Low	Medium	Low	Low
Female	21-35	Nuclear	Married	Graduation and Above	Working on site	1	Yes	No	Medium	Low	Low	Medium	Low	Low
Female	21-35	Nuclear	Married	Graduation and Above	Working on site	1	Yes	No	Medium	Low	Low	Medium	Low	Low
Female	21-35	Nuclear	Married	Graduation and Above	Working on site	1	Yes	No	Medium	Low	Low	Medium	Low	Low
Female	21-35	Nuclear	Married	Graduation and Above	Working on site	1	Yes	No	Medium	Low	Low	Medium	Low	Low
Female	21-35	Nuclear	Married	Graduation and Above	Working on site	1	Yes	No	Medium	Low	Low	Medium	Low	Low
Female	21-35	Nuclear	Married	Graduation and Above	Working on site	1	Yes	No	Medium	Low	Low	Medium	Low	Low
Female	21-35	Nuclear	Married	Graduation and Above	Working on site	1	Yes	No	Medium	Low	Low	Medium	Low	Low
Female	21-35	Nuclear	Married	Graduation and Above	Working on site	1	Yes	No	Medium	Low	Low	Medium	Low	Low
Female	21-35	Nuclear	Married	Graduation and Above	Working on site	1	Yes	No	Medium	Low	Low	Medium	Low	Low
Female	21-35	Nuclear	Married	Graduation and Above	Working on site	1	Yes	No	Medium	Low	Low	Medium	Low	Low
Female	21-35	Nuclear	Married	Graduation and Above	Working on site	1	Yes	No	Medium	Low	Low	Medium	Low	Low
Female	21-35	Nuclear	Married	Graduation and Above	Working on site	1	Yes	No	Medium	Low	Low	Medium	Low	Low
Female	21-35	Nuclear	Married	Graduation and Above	Working on site	1	Yes	No	Medium	Low	Low	Medium	Low	Low
Female	21-35	Nuclear	Married	Graduation and Above	Working on site	1	Yes	No	Medium	Low	Low	Medium	Low	Low
Female	21-35	Nuclear	Married	Graduation and Above	Working on site	1	Yes	No	Medium	Low	Low	Medium	Low	Low
Female	21-35	Nuclear	Married	Graduation and Above	Working on site	1	Yes	No	Medium	Low	Low	Medium	Low	Low
Female	21-35	Nuclear	Married	Graduation and Above	Working on site	1	Yes	No	Medium	Low	Low	Medium	Low	Low
Female	21-35	Nuclear	Married	Graduation and Above	Working on site	1	Yes	No	Medium	Low	Low	Medium	Low	Low
Female	21-35	Nuclear	Married	Graduation and Above	Working on site	1	Yes	No	Medium	Low	Low	Medium	Low	Low
Female	21-35	Nuclear	Married	Graduation and Above	Working on site	1	Yes	No	Medium	Low	Low	Medium	Low	Low
Female	21-35	Nuclear	Married	Graduation and Above	Working on site	1	Yes	No	Medium	Low	Low	Medium	Low	Low
Female	21-35	Nuclear	Married	Below Graduation	Working on site	1	Yes	No	Medium	Low	Low	Medium	Low	Low
Female	21-35	Nuclear	Married	Below Graduation	Working on site	1	Yes	No	Medium	Low	Low	Medium	Low	Low
Female	21-35	Nuclear	Married	Below Graduation	Working on site	1	Yes	No	Medium	Low	Low	Medium	Low	Low
Female	36-50	Nuclear	Married	Below Graduation	Working on site	1	Yes	No	Medium	Low	Low	Medium	Low	Low
Female	36-50	Nuclear	Married	Graduation and Above	Working from home	1	Yes	No	Medium	Low	Low	Medium	Low	Low
Female	36-50	Nuclear	Married	Graduation and Above	Working from home	1	Yes	No	Medium	Low	Low	Medium	Low	Low
Female	36-50	Nuclear	Married	Graduation and Above	Working from home	1	Yes	Yes	Medium	Low	Low	Medium	Low	Low
Female	36-50	Nuclear	Married	Graduation and Above	Not Applicable	1	Yes	Yes	Medium	Low	Low	Medium	Low	Low
Female	36-50	Nuclear	Married	Graduation and Above	Not Applicable	1	Yes	Yes	Medium	Low	Low	Medium	Low	Low
Female	36-50	Nuclear	Married	Graduation and Above	Not Applicable	1	Yes	Yes	Medium	Low	Low	Medium	Low	Low
Female	21-35	Nuclear	Married	Graduation and Above	Working from home	1	Yes	Yes	Medium	Low	Low	Medium	Low	Low
Female	21-35	Nuclear	Married	Graduation and Above	Working from home	1	Yes	Yes	Medium	Low	Low	Medium	Low	Low
Female	21-35	Nuclear	Married	Graduation and Above	Working from home	2	Yes	Yes	Medium	Low	Low	Medium	Low	Low
Female	21-35	Nuclear	Married	Graduation and Above	Working from home	2	Yes	Yes	Medium	Low	Low	Medium	Low	Low
Female	21-35	Nuclear	Married	Graduation and Above	Working on site	2	Yes	Yes	Medium	Low	Low	Medium	Low	Low
Female	21-35	Nuclear	Married	Graduation and Above	Working on site	2	Yes	Yes	Medium	Low	Low	Medium	Low	Low
Female	21-35	Nuclear	Married	Graduation and Above	Working on site	2	Yes	Yes	Medium	Low	Low	Medium	Low	Low
Female	21-35	Nuclear	Married	Graduation and Above	Working on site	2	Yes	Yes	Medium	Low	Low	Medium	Low	Low
Female	21-35	Nuclear	Married	Graduation and Above	Working on site	1	Yes	Yes	Medium	Low	Low	Medium	Low	Low
Female	21-35	Nuclear	Married	Graduation and Above	Working on site	1	Yes	Yes	Medium	Low	Low	Medium	Low	Low
Female	21-35	Not Applicable	Married	Graduation and Above	Working on site	1	Yes	Yes	Medium	Low	Low	Medium	Low	Low
Female	21-35	Not Applicable	Married	Graduation and Above	Working on site	1	Yes	Yes	Medium	Low	Low	Medium	Low	Low
Female	21-35	Not Applicable	Married	Graduation and Above	Working on site	1	Yes	Yes	Medium	Low	Low	Medium	Low	Low
Female	21-35	Not Applicable	Married	Graduation and Above	Working on site	1	Yes	Yes	Medium	Low	Low	Medium	Low	Low
Female	21-35	Not Applicable	Married	Graduation and Above	Working on site	1	Yes	Yes	Medium	Low	Low	Medium	Low	Low
Female	21-35	Not Applicable	Married	Graduation and Above	Working on site	1	Yes	Yes	Medium	Low	Low	Medium	Low	Low
Female	21-35	Not Applicable	Married	Graduation and Above	Working on site	1	Yes	Yes	Medium	Low	Low	Medium	Low	Low
Female	21-35	Not Applicable	Married	Graduation and Above	Working on site	1	Yes	Yes	Medium	Low	Low	Medium	Low	Low
Female	21-35	Not Applicable	Married	Graduation and Above	Working on site	1	Yes	Yes	Medium	Low	Low	Medium	Low	Low
Female	21-35	Not Applicable	Married	Graduation and Above	Working on site	1	Yes	No	Medium	Low	Low	Medium	Low	Low
Female	21-35	Not Applicable	Married	Graduation and Above	Working on site	1	Yes	No	Medium	Low	Low	Medium	Low	Low
Female	21-35	Not Applicable	Married	Graduation and Above	Working on site	1	Yes	No	Medium	Low	Low	Medium	Low	Low
Female	21-35	Not Applicable	Married	Graduation and Above	Working on site	1	Yes	No	Medium	Low	Low	Medium	Low	Low
Female	21-35	Not Applicable	Married	Graduation and Above	Working on site	1	Yes	No	Medium	Low	Low	Medium	Low	Low
Female	21-35	Not Applicable	Married	Graduation and Above	Working on site	1	Yes	No	Medium	Low	Low	Medium	Low	Low
Female	21-35	Not Applicable	Married	Graduation and Above	Working on site	1	Yes	No	Medium	Low	Low	Medium	Low	Low
Female	21-35	Not Applicable	Married	Graduation and Above	Working on site	1	Yes	No	Medium	Low	Low	Medium	Low	Low
Female	21-35	Not Applicable	Married	Graduation and Above	Working on site	1	Yes	No	Medium	Low	Low	Medium	Low	Low
Female	21-35	Not Applicable	Married	Graduation and Above	Working on site	1	Yes	No	Medium	Low	Low	Medium	Low	Low
Female	21-35	Not Applicable	Married	Graduation and Above	Working on site	1	Yes	No	Medium	Low	Low	Medium	Low	Low
Female	21-35	Not Applicable	Married	Graduation and Above	Working on site	1	Yes	No	Medium	Low	Low	Medium	Low	Low
Female	21-35	Not Applicable	Married	Graduation and Above	Working on site	1	Yes	No	Medium	Low	Low	Medium	Low	Low
Female	21-35	Not Applicable	Married	Graduation and Above	Working on site	1	Yes	No	Medium	Low	Low	Medium	Low	Low
Female	21-35	Not Applicable	Married	Graduation and Above	Working on site	1	Yes	No	Medium	Low	Low	Medium	Low	Low
Female	21-35	Not Applicable	Married	Graduation and Above	Working on site	1	Yes	No	Medium	Low	Low	Medium	Low	Low
Female	21-35	Not Applicable	Married	Graduation and Above	Working on site	1	Yes	No	Medium	Low	Low	Medium	Low	Low
Female	21-35	Not Applicable	Married	Graduation and Above	Working on site	1	Yes	No	Medium	Low	Low	Medium	Low	Low
Female	21-35	Not Applicable	Married	Graduation and Above	Working on site	1	Yes	No	Medium	Low	Low	Medium	Low	Low
Female	21-35	Not Applicable	Married	Graduation and Above	Working on site	1	Yes	No	Medium	Low	Low	Medium	Low	Low
Female	21-35	Not Applicable	Married	Graduation and Above	Working on site	1	Yes	No	Medium	Low	Low	Medium	Low	Low
Female	21-35	Not Applicable	Married	Graduation and Above	Working on site	1	Yes	Yes	Medium	Low	Low	Medium	Low	Low
Female	21-35	Not Applicable	Married	Graduation and Above	Working on site	1	Yes	Yes	Medium	Low	Low	Medium	Low	Low
Female	21-35	Not Applicable	Married	Graduation and Above	Working on site	1	Yes	Yes	Medium	Low	Low	Medium	Low	Low
Female	21-35	Not Applicable	Married	Graduation and Above	Working on site	1	Yes	Yes	Medium	Low	Low	Medium	Low	Low
Female	21-35	Not Applicable	Married	Graduation and Above	Working on site	1	Yes	Yes	Medium	Low	Low	Medium	Low	Low
Female	21-35	Not Applicable	Married	Graduation and Above	Working on site	1	Yes	Yes	Medium	Low	Low	Medium	Low	Low
Female	21-35	Not Applicable	Married	Graduation and Above	Working on site	1	Yes	Yes	Medium	Low	Low	Medium	Low	Low
Female	21-35	Not Applicable	Married	Graduation and Above	Working on site	1	Yes	Yes	Medium	Low	Low	Medium	Low	Low
Female	21-35	Not Applicable	Married	Graduation and Above	Working on site	1	Yes	Yes	Medium	Low	Low	Medium	Low	Low
Female	21-35	Not Applicable	Married	Graduation and Above	Working on site	1	Yes	Yes	Medium	Low	Low	Medium	Low	Low
Female	21-35	Not Applicable	Married	Graduation and Above	Working on site	1	Yes	Yes	Medium	Low	Low	Medium	Low	Low
Female	21-35	Not Applicable	Married	Graduation and Above	Working on site	1	Yes	Yes	Medium	Low	Low	Medium	Low	Low
Female	21-35	Not Applicable	Married	Graduation and Above	Working on site	1	Yes	Yes	Medium	Low	Low	Medium	Low	Low
Female	21-35	Not Applicable	Married	Graduation and Above	Working on site	1	Yes	Yes	Medium	Low	Low	Medium	Low	Low
Female	21-35	Not Applicable	Married	Graduation and Above	Working on site	1	Yes	Yes	Medium	Low	Low	Medium	Low	Low
Female	21-35	Not Applicable	Married	Graduation and Above	Working on site	1	Yes	Yes	Medium	Low	Low	Medium	Low	Low
Female	21-35	Not Applicable	Married	Graduation and Above	Working on site	1	Yes	Yes	Medium	Low	Low	Medium	Low	Low
Female	21-35	Not Applicable	Married	Graduation and Above	Working on site	1	Yes	Yes	Medium	Low	Low	Medium	Low	Low
Female	21-35	Not Applicable	Married	Graduation and Above	Working on site	1	Yes	Yes	Medium	Low	Low	Medium	Low	Low
Female	21-35	Not Applicable	Married	Graduation and Above	Working from home	1	Yes	Yes	Medium	Low	Low	Medium	Low	Low
Female	21-35	Not Applicable	Married	Graduation and Above	Working from home	1	Yes	Yes	Medium	Low	Low	Medium	Low	Low
Female	21-35	Not Applicable	Married	Graduation and Above	Working from home	1	Yes	Yes	Medium	Low	Low	Medium	Low	Low
Female	21-35	Not Applicable	Married	Graduation and Above	Working from home	1	Yes	Yes	Medium	Low	Low	Medium	Low	Low
Female	21-35	Not Applicable	Married	Graduation and Above	Working from home	1	Yes	Yes	Medium	Low	Low	Medium	Low	Low
Female	21-35	Not Applicable	Married	Graduation and Above	Working from home	1	Yes	Yes	Medium	Low	Low	Medium	Low	Low
Female	21-35	Not Applicable	Married	Graduation and Above	Working from home	1	Yes	Yes	Medium	Low	Low	Medium	Low	Low
Female	21-35	Not Applicable	Married	Graduation and Above	Working from home	1	Yes	Yes	Medium	Low	Low	Medium	Low	Low
Female	21-35	Not Applicable	Married	Graduation and Above	Working from home	1	Yes	Yes	Medium	Low	Low	Medium	Low	Low
Female	21-35	Not Applicable	Married	Graduation and Above	Working from home	1	Yes	Yes	Medium	Low	Low	Medium	Low	Low
Female	21-35	Not Applicable	Married	Graduation and Above	Working on site	1	Yes	Yes	Medium	Low	Low	Medium	Low	Low
Female	21-35	Not Applicable	Married	Graduation and Above	Working on site	1	Yes	Yes	Medium	Low	Low	Medium	Low	Low
Female	21-35	Not Applicable	Married	Graduation and Above	Working on site	1	Yes	Yes	Medium	Low	Low	Medium	Low	Low
Female	21-35	Not Applicable	Married	Graduation and Above	Working on site	1	Yes	Yes	Medium	Low	Low	Medium	Low	Low
Female	21-35	Not Applicable	Married	Graduation and Above	Working on site	1	Yes	Yes	Medium	Low	Low	Medium	Low	Low
Female	21-35	Not Applicable	Married	Graduation and Above	Working on site	1	Yes	Yes	Medium	Low	Low	Medium	Low	Low
Female	21-35	Not Applicable	Married	Graduation and Above	Working on site	1	Yes	Yes	Medium	Low	Low	Medium	Low	Low
Female	21-35	Not Applicable	Married	Graduation and Above	Working on site	1	Yes	Yes	Medium	Low	Low	Medium	Low	Low
Female	21-35	Not Applicable	Married	Graduation and Above	Working on site	1	Yes	Yes	Medium	Low	Low	Medium	Low	Low
Female	21-35	Not Applicable	Married	Graduation and Above	Working on site	1	Yes	Yes	Medium	Low	Medium	Medium	Low	Low
Female	21-35	Not Applicable	Married	Graduation and Above	Working on site	1	Yes	Yes	Medium	Low	Medium	Medium	Low	Low
Female	21-35	Not Applicable	Married	Graduation and Above	Working on site	1	Yes	Yes	Medium	Low	Medium	Medium	Low	Low
Female	21-35	Not Applicable	Married	Graduation and Above	Working on site	1	Yes	Yes	Medium	Low	Medium	Medium	Low	Low
Female	21-35	Not Applicable	Married	Graduation and Above	Working on site	1	Yes	Yes	Medium	Low	Medium	Medium	Low	Low
Female	21-35	Not Applicable	Married	Graduation and Above	Working on site	2	Yes	Yes	Medium	Low	Medium	Medium	Low	Low
Female	21-35	Not Applicable	Married	Graduation and Above	Working on site	2	Yes	Yes	Medium	Low	Medium	Medium	Low	Low
Female	21-35	Not Applicable	Married	Graduation and Above	Working on site	2	Yes	Yes	Medium	Low	Medium	Medium	Low	Low
Male	21-35	Not Applicable	Married	Graduation and Above	Working on site	2	Yes	Yes	Medium	Low	Medium	Medium	Low	Low
Female	21-35	Not Applicable	Married	Graduation and Above	Working on site	2	Yes	Yes	Medium	Low	Medium	Medium	Low	Low
Male	21-35	Not Applicable	Married	Graduation and Above	Working on site	2	Yes	Yes	Medium	Low	Medium	Medium	Low	Low
Male	21-35	Not Applicable	Married	Graduation and Above	Working on site	2	Yes	Yes	Medium	Low	Medium	Medium	Low	Low
Male	21-35	Not Applicable	Married	Graduation and Above	Working on site	2	Yes	Yes	Medium	Low	Medium	Medium	Low	Low
Female	21-35	Not Applicable	Married	Graduation and Above	Working from home	2	No	Yes	Medium	Low	Medium	Medium	Low	Low
Female	21-35	Not Applicable	Married	Graduation and Above	Working from home	2	No	Yes	Medium	Low	Medium	Medium	Low	Low
Male	36-50	Not Applicable	Married	Graduation and Above	Not Applicable	2	No	Yes	Medium	Low	Medium	Medium	Low	Low
Male	36-50	Not Applicable	Married	Graduation and Above	Not Applicable	2	No	Yes	Medium	Low	Medium	Medium	Low	Low
Male	36-50	Not Applicable	Married	Graduation and Above	Not Applicable	2	No	Yes	Medium	Low	Medium	Medium	Low	Low
Male	36-50	Not Applicable	Married	Graduation and Above	Not Applicable	2	No	Yes	Medium	Low	Medium	Medium	Low	Low
Male	36-50	Not Applicable	Married	Graduation and Above	Working from home	2	No	Yes	Medium	Low	Medium	Medium	Low	Low
Female	36-50	Not Applicable	Married	Graduation and Above	Working from home	2	No	Yes	Medium	Low	Medium	Medium	Low	Low
Female	36-50	Not Applicable	Married	Graduation and Above	Working from home	2	No	Yes	Medium	Low	Medium	Medium	Low	Low
Female	36-50	Not Applicable	Married	Graduation and Above	Not Applicable	2	No	Yes	Medium	Low	Medium	Medium	Low	Low
Female	36-50	Not Applicable	Married	Graduation and Above	Not Applicable	2	No	Yes	Medium	Low	Medium	Medium	Low	Low
Female	36-50	Not Applicable	Married	Graduation and Above	Not Applicable	2	No	Yes	Medium	Low	Medium	Medium	Low	Low
Female	36-50	Not Applicable	Married	Graduation and Above	Not Applicable	2	No	Yes	Medium	Low	Medium	Medium	Low	Low
Male	36-50	Not Applicable	Married	Graduation and Above	Not Applicable	2	No	Yes	Medium	Low	Medium	Medium	Low	Low
Male	36-50	Not Applicable	Married	Graduation and Above	Not Applicable	2	No	Yes	Medium	Low	Medium	Medium	Low	Low
Male	36-50	Not Applicable	Married	Graduation and Above	Not Applicable	2	No	Yes	Medium	Low	Medium	Medium	Low	Low
Male	36-50	Not Applicable	Married	Graduation and Above	Not Applicable	2	No	Yes	Medium	Low	Medium	Medium	Low	Low
Male	36-50	Not Applicable	Married	Graduation and Above	Not Applicable	2	No	Yes	Medium	Low	Medium	Medium	Low	Low
Female	36-50	Not Applicable	Married	Graduation and Above	Not Applicable	2	No	Yes	Medium	Low	Medium	Medium	Low	Low
Female	36-50	Not Applicable	Married	Graduation and Above	Not Applicable	2	No	Yes	Medium	Low	Medium	Medium	Low	Low
Female	36-50	Not Applicable	Married	Graduation and Above	Not Applicable	2	No	Yes	Medium	Low	Medium	Medium	Low	Low
Female	36-50	Not Applicable	Married	Graduation and Above	Not Applicable	2	No	Yes	Medium	Low	Medium	Medium	Low	Low
Female	36-50	Not Applicable	Married	Graduation and Above	Not Applicable	2	No	Yes	Medium	Low	Medium	Medium	Low	Low
Male	36-50	Not Applicable	Married	Graduation and Above	Not Applicable	2	No	Yes	Medium	Low	Medium	Medium	Low	Low
Male	36-50	Not Applicable	Married	Graduation and Above	Not Applicable	2	No	Yes	Medium	Low	Medium	Medium	Low	Low
Male	36-50	Not Applicable	Married	Graduation and Above	Not Applicable	2	No	Yes	Medium	Low	Medium	Medium	Low	Low
Male	36-50	Not Applicable	Married	Graduation and Above	Not Applicable	2	No	Yes	Medium	Low	Medium	Medium	Low	Low
Male	36-50	Not Applicable	Married	Graduation and Above	Not Applicable	2	No	Yes	Medium	Low	Medium	Medium	Low	Low
Female	36-50	Not Applicable	Married	Graduation and Above	Not Applicable	2	No	Yes	Medium	Low	Medium	Medium	Low	Low
Female	36-50	Not Applicable	Married	Graduation and Above	Not Applicable	2	Yes	Yes	Medium	Low	Medium	Medium	Low	Low
Female	36-50	Not Applicable	Married	Graduation and Above	Not Applicable	2	Yes	Yes	Medium	Low	Medium	Medium	Low	Low
Male	36-50	Not Applicable	Married	Graduation and Above	Not Applicable	2	Yes	Yes	Medium	Low	Medium	Medium	Low	Low
Male	36-50	Not Applicable	Married	Graduation and Above	Not Applicable	2	Yes	Yes	Medium	Low	Medium	Medium	Low	Low
Male	36-50	Not Applicable	Married	Graduation and Above	Working from home	2	Yes	Yes	Medium	Low	Medium	Medium	Low	Low
Male	36-50	Not Applicable	Married	Graduation and Above	Working from home	2	Yes	Yes	Medium	Low	Medium	Medium	Low	Low
Male	36-50	Not Applicable	Married	Graduation and Above	Working from home	0	Yes	Yes	Medium	Low	Medium	Medium	Low	Low
Female	36-50	Not Applicable	Married	Graduation and Above	Working from home	0	Yes	Yes	Medium	Low	Medium	Medium	Low	Low
Female	36-50	Not Applicable	Married	Graduation and Above	Working from home	0	Yes	Yes	Medium	Medium	Medium	Medium	Low	Low
Female	36-50	Not Applicable	Married	Graduation and Above	Working from home	0	Yes	Yes	Medium	Medium	Medium	Medium	Low	Low
Male	36-50	Not Applicable	Married	Graduation and Above	Working from home	0	Yes	Yes	Medium	Medium	Medium	Medium	Low	Low
Male	36-50	Not Applicable	Married	Graduation and Above	Working from home	0	Yes	Yes	Medium	Medium	Medium	Medium	Low	Low
Male	36-50	Not Applicable	Married	Graduation and Above	Working from home	0	Yes	No	Medium	Medium	Medium	Medium	Medium	Low
Male	36-50	Not Applicable	Married	Graduation and Above	Working from home	0	Yes	No	Medium	Medium	Medium	Medium	Medium	Low
Male	36-50	Not Applicable	Married	Graduation and Above	Working from home	0	Yes	No	Medium	Medium	Medium	Medium	Medium	Low
Male	36-50	Not Applicable	Married	Graduation and Above	Working from home	0	Yes	No	Medium	Medium	Medium	Medium	Medium	Low
Female	36-50	Not Applicable	Married	Graduation and Above	Working from home	0	Yes	No	Medium	Medium	Medium	Medium	Medium	Low
Female	36-50	Not Applicable	Married	Graduation and Above	Working from home	0	Yes	No	Medium	Medium	Medium	Medium	Medium	Low
Male	36-50	Not Applicable	Married	Graduation and Above	Working from home	0	Yes	No	Medium	Medium	Medium	Medium	Medium	Low
Female	36-50	Not Applicable	Married	Graduation and Above	Working from home	0	Yes	No	Medium	Medium	Medium	Medium	Medium	Low
Female	36-50	Not Applicable	Married	Graduation and Above	Working from home	0	Yes	No	Medium	Medium	Medium	Medium	Medium	Low
Male	36-50	Not Applicable	Married	Graduation and Above	Working from home	0	Yes	No	Medium	Medium	Medium	Medium	Medium	Low
Male	36-50	Not Applicable	Married	Graduation and Above	Working from home	0	Yes	No	Medium	Medium	Medium	Medium	Medium	Low
Female	36-50	Not Applicable	Married	Graduation and Above	Working from home	0	Yes	No	Medium	Medium	Medium	Medium	Medium	Low
Male	36-50	Not Applicable	Married	Graduation and Above	Working on site	0	Yes	No	Medium	Medium	Medium	Medium	Medium	Low
Male	36-50	Not Applicable	Married	Graduation and Above	Working from home	0	Yes	No	Medium	Medium	Medium	Medium	Medium	Low
Male	36-50	Not Applicable	Married	Graduation and Above	Working from home	0	Yes	No	Medium	Medium	Medium	Medium	Medium	Low
Male	36-50	Not Applicable	Married	Graduation and Above	Working from home	0	Yes	No	Medium	Medium	Medium	Medium	Medium	Low
Male	36-50	Not Applicable	Married	Graduation and Above	Working from home	0	Yes	No	Medium	Medium	Medium	Medium	Medium	High
Female	36-50	Not Applicable	Married	Graduation and Above	Working from home	0	Yes	No	Medium	Medium	Medium	Medium	Medium	High
Female	36-50	Not Applicable	Married	Graduation and Above	Working from home	0	Yes	No	Medium	Medium	Medium	Medium	Medium	High
Male	36-50	Not Applicable	Married	Graduation and Above	Working from home	0	Yes	No	Medium	Medium	Medium	Medium	Medium	High
Female	36-50	Not Applicable	Married	Graduation and Above	Working from home	0	Yes	No	Medium	Medium	Medium	Medium	Medium	High
Female	36-50	Not Applicable	Married	Graduation and Above	Working from home	0	Yes	No	Medium	Medium	Medium	Medium	Medium	High
Male	36-50	Not Applicable	Married	Graduation and Above	Working from home	0	Yes	Yes	Medium	Medium	Medium	Medium	Medium	High
Female	36-50	Not Applicable	Married	Graduation and Above	Working from home	0	Yes	Yes	Medium	Medium	Medium	Medium	Medium	High
Female	36-50	Not Applicable	Married	Graduation and Above	Working from home	0	Yes	Yes	Medium	Medium	Medium	Medium	Medium	High
Male	36-50	Not Applicable	Married	Graduation and Above	Working from home	0	Yes	Yes	Medium	Medium	Medium	Medium	Medium	High
Male	36-50	Not Applicable	Married	Graduation and Above	Working from home	0	Yes	Yes	Medium	Medium	Medium	Medium	Medium	High
Female	36-50	Not Applicable	Married	Graduation and Above	Working from home	0	Yes	Yes	Medium	Medium	Medium	Medium	Medium	High
Male	36-50	Not Applicable	Married	Below Graduation	Working from home	0	Yes	Yes	Medium	Medium	Medium	Medium	Medium	High
Male	36-50	Not Applicable	Married	Below Graduation	Working from home	0	Yes	Yes	Medium	Medium	Medium	Medium	Medium	High
Male	>65	Not Applicable	Married	Below Graduation	Working from home	0	Yes	Yes	Medium	Medium	Medium	Medium	Medium	High
Male	>65	Not Applicable	Married	Below Graduation	Working from home	2	Yes	Yes	Medium	Medium	Medium	Medium	Medium	High
Female	>65	Not Applicable	Married	Below Graduation	Working from home	2	Yes	Yes	Medium	Medium	Medium	Medium	Medium	High
Male	>65	Not Applicable	Married	Below Graduation	Working from home	2	Yes	Yes	Medium	Medium	Medium	Medium	Medium	High
Female	>65	Not Applicable	Married	Below Graduation	Working from home	2	Yes	Yes	Medium	Medium	Medium	Medium	Medium	High
Male	51-65	Not Applicable	Married	Below Graduation	Working from home	2	Yes	Yes	Medium	Medium	Medium	Medium	Medium	High
Female	51-65	Not Applicable	Married	Below Graduation	Working from home	2	Yes	Yes	Medium	Medium	Medium	Medium	Medium	High
Female	51-65	Not Applicable	Married	Below Graduation	Working from home	2	Yes	Yes	Medium	Medium	Medium	Medium	Medium	High
Female	51-65	Not Applicable	Married	Below Graduation	Working from home	2	Yes	Yes	Medium	Medium	Medium	Medium	Medium	High
Male	51-65	Not Applicable	Married	Below Graduation	Working from home	2	Yes	Yes	Medium	Medium	Medium	Medium	Medium	High
Male	51-65	Not Applicable	Married	Below Graduation	Working from home	2	Yes	Yes	Medium	Medium	Medium	Medium	Medium	High
Male	51-65	Not Applicable	Married	Below Graduation	Working from home	2	Yes	Yes	Medium	Medium	Medium	Medium	Medium	High
Male	51-65	Not Applicable	Married	Below Graduation	Working from home	2	Yes	Yes	Medium	Medium	Medium	Medium	Medium	High
Female	51-65	Not Applicable	Married	Below Graduation	Working from home	2	Yes	Yes	Medium	Medium	Medium	Medium	Medium	High
Male	51-65	Not Applicable	Married	Below Graduation	Working from home	2	Yes	Yes	Medium	Medium	Medium	Medium	Medium	High
Female	51-65	Not Applicable	Married	Below Graduation	Working from home	2	Yes	Yes	Medium	Medium	Medium	Medium	Medium	High
Male	51-65	Not Applicable	Married	Below Graduation	Working from home	2	Yes	Yes	Medium	Medium	Medium	Medium	Medium	High
Female	51-65	Not Applicable	Married	Below Graduation	Working from home	2	Yes	Yes	Medium	Medium	Medium	Medium	Medium	High
Male	51-65	Not Applicable	Married	Below Graduation	Working from home	2	Yes	No	Medium	Medium	Medium	Medium	Medium	High
Male	51-65	Not Applicable	Married	Below Graduation	Working from home	2	Yes	No	Medium	Medium	Medium	Medium	Medium	High
Male	51-65	Not Applicable	Married	Below Graduation	Working from home	2	Yes	No	Medium	Medium	Medium	Medium	Medium	High
Male	51-65	Not Applicable	Married	Below Graduation	Working from home	2	Yes	No	Medium	Medium	Medium	Medium	Medium	High
Female	51-65	Not Applicable	Married	Below Graduation	Working from home	2	Yes	No	Medium	Medium	Medium	Medium	Medium	High
Male	51-65	Not Applicable	Married	Below Graduation	Working from home	2	Yes	No	Medium	Medium	Medium	Medium	Medium	High
Female	51-65	Not Applicable	Married	Below Graduation	Working from home	2	Yes	No	Medium	Medium	Medium	Medium	Medium	High
Male	51-65	Not Applicable	Married	Below Graduation	Working from home	2	Yes	No	Medium	Medium	Medium	Medium	Medium	High
Male	51-65	Not Applicable	Married	Below Graduation	Working from home	2	Yes	No	Medium	Medium	Medium	Medium	Medium	High
Female	51-65	Not Applicable	Married	Graduation and Above	Working from home	2	Yes	No	Medium	Medium	Medium	Medium	Medium	High
Female	51-65	Not Applicable	Married	Graduation and Above	Working from home	2	Yes	No	Medium	Medium	Medium	Medium	Medium	High
Male	51-65	Not Applicable	Married	Graduation and Above	Working from home	2	Yes	No	Medium	Medium	Medium	Medium	Medium	High
Male	51-65	Not Applicable	Married	Graduation and Above	Working from home	2	Yes	No	Medium	Medium	Medium	Medium	Medium	High
Male	51-65	Not Applicable	Married	Graduation and Above	Working from home	2	Yes	No	Medium	Medium	Medium	Medium	Medium	High
Male	51-65	Not Applicable	Married	Graduation and Above	Working from home	2	Yes	No	Medium	Medium	Medium	Medium	Medium	High
Male	51-65	Not Applicable	Married	Graduation and Above	Working from home	2	Yes	No	Medium	Medium	Medium	Medium	Medium	High
Male	51-65	Not Applicable	Married	Graduation and Above	Working from home	2	Yes	No	Medium	Medium	Medium	Medium	Medium	High
Female	51-65	Not Applicable	Married	Graduation and Above	Working from home	0	Yes	No	Medium	Medium	Medium	Medium	Medium	High
Male	51-65	Not Applicable	Married	Graduation and Above	Working from home	0	Yes	No	Medium	Medium	Medium	Medium	Medium	High
Female	51-65	Not Applicable	Married	Graduation and Above	Working from home	0	Yes	No	Medium	Medium	Medium	Medium	Medium	High
Female	51-65	Not Applicable	Married	Graduation and Above	Working from home	0	Yes	No	Medium	Medium	Medium	Medium	Medium	High
Male	51-65	Not Applicable	Married	Graduation and Above	Working from home	0	Yes	No	Medium	Medium	Medium	Medium	Medium	High
Male	51-65	Not Applicable	Married	Graduation and Above	Working from home	0	Yes	No	Medium	Medium	Medium	Medium	Medium	High
Female	51-65	Not Applicable	Married	Graduation and Above	Working from home	0	Yes	No	Medium	Medium	Medium	Medium	Medium	High
Male	51-65	Not Applicable	Married	Graduation and Above	Working from home	0	Yes	No	Medium	Medium	Medium	Medium	Medium	High
Male	51-65	Not Applicable	Married	Graduation and Above	Working from home	0	Yes	No	Medium	Medium	Medium	Medium	Medium	High
Female	51-65	Not Applicable	Married	Graduation and Above	Working from home	0	No	No	Medium	Medium	Medium	Medium	Medium	High
Female	51-65	Not Applicable	Married	Graduation and Above	Working from home	0	No	No	Medium	Medium	Medium	Medium	Medium	High
Female	51-65	Not Applicable	Married	Graduation and Above	Working from home	0	No	No	Medium	Medium	Medium	Medium	Medium	High
Female	51-65	Not Applicable	Married	Graduation and Above	Working on site	0	No	No	Medium	Medium	Medium	Medium	Medium	High
Male	51-65	Not Applicable	Married	Graduation and Above	Working on site	0	No	No	Medium	Medium	Medium	Medium	Medium	High
Male	51-65	Not Applicable	Married	Graduation and Above	Working on site	0	No	No	Medium	Medium	Medium	Medium	Medium	High
Female	51-65	Not Applicable	Married	Graduation and Above	Not Applicable	0	No	No	Medium	Medium	Medium	Medium	Medium	High
Male	51-65	Not Applicable	Married	Graduation and Above	Not Applicable	0	No	No	Medium	Medium	Medium	Medium	Medium	High
Male	51-65	Not Applicable	Married	Graduation and Above	Not Applicable	0	No	No	Medium	Medium	Medium	Medium	Medium	High
Female	51-65	Not Applicable	Married	Graduation and Above	Not Applicable	0	No	No	Medium	Medium	Medium	Medium	Medium	High
Female	51-65	Not Applicable	Married	Graduation and Above	Not Applicable	0	No	No	Medium	Medium	Medium	Medium	Medium	High
Male	51-65	Not Applicable	Married	Graduation and Above	Not Applicable	0	No	No	Medium	Medium	Medium	Medium	Medium	High
Female	51-65	Not Applicable	Married	Graduation and Above	Not Applicable	0	No	No	Medium	Medium	Medium	Medium	Medium	High
Female	51-65	Not Applicable	Married	Graduation and Above	Not Applicable	0	No	No	Medium	Medium	Medium	Medium	Medium	High
Female	51-65	Not Applicable	Married	Graduation and Above	Not Applicable	0	No	No	Medium	Medium	Medium	Medium	Medium	High
Female	51-65	Not Applicable	Married	Graduation and Above	Not Applicable	0	No	No	Medium	Medium	Medium	Medium	Medium	High
Male	51-65	Not Applicable	Married	Graduation and Above	Not Applicable	0	No	No	Medium	Medium	Medium	Medium	Medium	High
Male	36-50	Nuclear	Married	Below Graduation	Not Applicable	2	No	No	Medium	Medium	Medium	Medium	Medium	High
Female	36-50	Nuclear	Married	Below Graduation	Not Applicable	2	No	No	Medium	Medium	Medium	Medium	Medium	High
Male	36-50	Nuclear	Married	Below Graduation	Not Applicable	2	No	No	Medium	Medium	Medium	Medium	Medium	High
Female	36-50	Nuclear	Married	Below Graduation	Not Applicable	2	No	No	Medium	Medium	Medium	Medium	Medium	High
Male	36-50	Nuclear	Married	Below Graduation	Not Applicable	2	No	No	Medium	Medium	Medium	Medium	Medium	High
Male	36-50	Nuclear	Married	Below Graduation	Not Applicable	2	No	No	Medium	Medium	Medium	Medium	Medium	High
Male	36-50	Nuclear	Married	Below Graduation	Not Applicable	2	No	No	Medium	Medium	Medium	Medium	Medium	High
Male	36-50	Nuclear	Married	Below Graduation	Not Applicable	2	No	No	Medium	Medium	Medium	Medium	Medium	High
Female	36-50	Nuclear	Married	Below Graduation	Not Applicable	2	No	No	Medium	Medium	Medium	Medium	Medium	High
Male	36-50	Nuclear	Married	Below Graduation	Not Applicable	2	No	No	Medium	Medium	Medium	Medium	Medium	High
Male	36-50	Nuclear	Married	Below Graduation	Not Applicable	2	No	No	Medium	Medium	Medium	Medium	Medium	High
Female	36-50	Nuclear	Married	Below Graduation	Not Applicable	2	No	No	Medium	Medium	Medium	Medium	Medium	High
Male	36-50	Nuclear	Married	Below Graduation	Not Applicable	2	No	No	Medium	Medium	Medium	Medium	Medium	High
Female	36-50	Nuclear	Married	Below Graduation	Not Applicable	2	No	No	Medium	Medium	Medium	Medium	Medium	High
Female	36-50	Nuclear	Married	Below Graduation	Not Applicable	2	No	No	Medium	Medium	Medium	Medium	Medium	High
Male	36-50	Nuclear	Married	Below Graduation	Not Applicable	2	No	No	Medium	Medium	Medium	Medium	Medium	High
Male	36-50	Nuclear	Married	Below Graduation	Not Applicable	2	No	No	Medium	Medium	Medium	Medium	Medium	High
Female	36-50	Nuclear	Married	Below Graduation	Not Applicable	2	No	No	Medium	Medium	Medium	Medium	Medium	High
Male	36-50	Nuclear	Married	Below Graduation	Not Applicable	2	No	No	Medium	Medium	Medium	Medium	Medium	High
Male	36-50	Nuclear	Married	Below Graduation	Not Applicable	2	No	No	Medium	Medium	Medium	Medium	Medium	High
Male	36-50	Nuclear	Married	Below Graduation	Not Applicable	2	No	No	Medium	Medium	Medium	Medium	Medium	High
Female	36-50	Nuclear	Married	Below Graduation	Not Applicable	3	No	No	Medium	Medium	Medium	Medium	Medium	High
Male	36-50	Nuclear	Married	Below Graduation	Not Applicable	3	No	No	Medium	Medium	Medium	Medium	Medium	High
Female	36-50	Nuclear	Married	Below Graduation	Not Applicable	3	No	No	Medium	Medium	Medium	Medium	Medium	High
Male	36-50	Nuclear	Married	Below Graduation	Not Applicable	3	No	No	Medium	Medium	Medium	Medium	Medium	High
Male	36-50	Nuclear	Married	Below Graduation	Not Applicable	3	No	No	Medium	Medium	Medium	Medium	Medium	High
Male	36-50	Nuclear	Married	Below Graduation	Not Applicable	3	No	Unsure	Medium	Medium	Medium	Medium	Medium	High
Male	36-50	Nuclear	Married	Below Graduation	Not Applicable	3	No	Unsure	Medium	Medium	Medium	Medium	Medium	High
Male	36-50	Nuclear	Married	Below Graduation	Not Applicable	3	No	Unsure	Medium	Medium	Medium	Medium	Medium	High
Female	36-50	Nuclear	Married	Below Graduation	Not Applicable	3	No	Unsure	Medium	Medium	Medium	Medium	Medium	High
Male	36-50	Nuclear	Married	Below Graduation	Working on site	3	No	Unsure	Medium	Medium	Medium	Medium	Medium	High
Female	36-50	Nuclear	Married	Below Graduation	Working on site	3	No	Unsure	Medium	Medium	Medium	Medium	Medium	High
Female	36-50	Nuclear	Married	Below Graduation	Working on site	3	No	Unsure	Medium	Medium	Medium	Medium	Medium	High
Female	36-50	Nuclear	Married	Below Graduation	Working from home	3	No	Unsure	Medium	Medium	Medium	Medium	Medium	High
Female	36-50	Nuclear	Married	Below Graduation	Working from home	3	No	Unsure	Medium	Medium	Medium	Medium	Medium	High
Female	36-50	Nuclear	Married	Below Graduation	Working from home	3	No	Unsure	Medium	Medium	Medium	Medium	Medium	High
Male	36-50	Nuclear	Married	Below Graduation	Working from home	3	No	Unsure	Medium	Medium	Medium	Medium	Medium	High
Male	36-50	Nuclear	Married	Below Graduation	Working from home	3	No	Unsure	Medium	Medium	Medium	Medium	Medium	High
Male	36-50	Nuclear	Married	Below Graduation	Working from home	3	No	Unsure	Medium	Medium	Medium	Medium	Medium	High
Male	36-50	Nuclear	Married	Below Graduation	Working from home	3	No	No	Medium	Medium	Medium	Medium	Medium	High
Male	36-50	Nuclear	Married	Below Graduation	Working from home	3	No	No	Medium	Medium	Medium	Medium	Medium	High
Female	36-50	Nuclear	Married	Below Graduation	Working from home	3	No	No	Medium	Medium	Medium	Medium	Medium	High
Female	36-50	Nuclear	Married	Below Graduation	Working from home	3	No	No	Medium	Medium	Medium	Medium	Medium	High
Female	36-50	Nuclear	Married	Below Graduation	Working from home	3	No	No	Medium	Medium	Medium	Medium	Medium	High
Female	36-50	Nuclear	Married	Below Graduation	Working from home	3	No	No	Medium	Medium	Medium	Medium	Medium	High
Male	36-50	Nuclear	Married	Below Graduation	Working from home	3	No	No	Medium	Medium	Medium	Medium	Medium	High
Female	36-50	Nuclear	Married	Below Graduation	Working from home	3	No	No	Medium	Medium	Medium	Medium	Medium	High
Male	36-50	Nuclear	Married	Below Graduation	Working from home	3	No	No	Medium	Medium	Medium	Medium	Medium	High
Male	36-50	Nuclear	Married	Below Graduation	Working from home	3	No	No	Medium	Medium	Medium	Medium	Medium	High
Female	36-50	Nuclear	Married	Below Graduation	Working from home	3	No	No	Medium	Medium	Medium	Medium	Medium	High
Female	36-50	Nuclear	Married	Below Graduation	Working from home	3	No	No	Medium	Medium	Medium	Medium	Medium	High
Female	36-50	Nuclear	Married	Below Graduation	Working from home	3	No	No	Medium	Medium	Medium	Medium	Medium	High
Female	36-50	Nuclear	Married	Below Graduation	Working from home	3	No	No	Medium	Medium	Medium	Medium	Medium	High
Female	36-50	Nuclear	Married	Below Graduation	Working from home	3	No	No	Medium	Medium	Medium	Medium	Medium	High
Female	36-50	Nuclear	Married	Below Graduation	Working from home	3	No	No	Medium	Medium	Medium	Medium	Medium	High
Female	36-50	Nuclear	Married	Below Graduation	Working from home	3	No	No	Medium	Medium	Medium	Medium	Medium	High
Female	36-50	Nuclear	Married	Below Graduation	Working from home	3	No	No	Medium	Medium	Medium	Medium	Medium	High
Male	36-50	Nuclear	Married	Below Graduation	Working from home	3	No	No	Medium	Medium	Medium	Medium	Medium	High
Male	36-50	Nuclear	Married	Below Graduation	Working on site	3	No	No	Medium	Medium	Medium	Medium	Medium	High
Male	36-50	Nuclear	Married	Below Graduation	Working on site	3	No	No	Medium	Medium	Medium	Medium	Medium	High
Male	36-50	Nuclear	Married	Below Graduation	Working on site	3	No	No	Medium	Medium	Medium	Medium	Medium	High
Male	36-50	Nuclear	Married	Below Graduation	Not Applicable	3	No	No	Medium	Medium	Medium	Medium	Medium	High
Male	36-50	Nuclear	Married	Below Graduation	Not Applicable	3	No	No	Medium	Medium	Medium	Medium	Medium	High
Male	36-50	Nuclear	Married	Below Graduation	Not Applicable	1	No	No	Medium	Medium	Medium	Medium	Medium	High
Male	36-50	Nuclear	Married	Below Graduation	Not Applicable	1	No	No	Medium	Medium	Medium	Medium	Medium	High
Male	36-50	Nuclear	Married	Below Graduation	Not Applicable	1	No	No	Medium	Medium	Medium	Medium	Medium	High
Female	36-50	Nuclear	Married	Below Graduation	Not Applicable	1	No	No	Medium	Medium	Medium	Medium	Medium	High
Female	36-50	Nuclear	Married	Below Graduation	Not Applicable	1	No	No	Medium	Medium	Medium	Medium	Medium	High
Male	36-50	Nuclear	Married	Below Graduation	Not Applicable	1	No	No	Medium	Medium	Medium	Medium	Medium	High
Female	36-50	Nuclear	Married	Below Graduation	Not Applicable	1	No	No	Medium	Medium	Medium	Medium	Medium	High
Male	36-50	Nuclear	Married	Below Graduation	Not Applicable	1	Yes	No	Medium	Medium	Medium	Medium	Medium	High
Female	21-35	Nuclear	Married	Below Graduation	Not Applicable	1	Yes	No	Medium	Medium	Medium	Medium	Medium	High
Male	21-35	Nuclear	Married	Below Graduation	Not Applicable	1	Yes	No	Medium	Medium	Medium	Medium	Medium	High
Female	21-35	Nuclear	Married	Below Graduation	Working on site	1	Yes	No	Medium	Medium	Medium	Medium	Medium	High
Female	36-50	Nuclear	Unmarried	Below Graduation	Working on site	2	No	Unsure	low	Low	Low	Low	Low	High
Female	36-50	Nuclear	Unmarried	Below Graduation	Working on site	2	No	Unsure	low	Low	Low	Low	Low	High
Female	36-50	Nuclear	Married	Below Graduation	Working on site	2	No	Unsure	low	Low	Low	Low	Low	High
Female	21-35	Nuclear	Married	Below Graduation	Working on site	2	No	Unsure	low	Low	Low	Low	Low	High
Female	21-35	Nuclear	Married	Below Graduation	Working on site	2	No	Unsure	low	Low	Low	Low	Low	High
Female	21-35	Nuclear	Married	Below Graduation	Working on site	2	No	Unsure	low	Low	Low	Low	Low	High
Female	>65	Nuclear	Married	Below Graduation	Working on site	2	No	Unsure	low	Low	Low	Low	Low	High
Female	21-35	Nuclear	Married	Below Graduation	Working on site	2	No	Unsure	low	Low	Low	Low	Low	High
Female	21-35	Nuclear	Married	Below Graduation	Working on site	2	No	Unsure	low	Low	Low	Low	Low	High
Female	21-35	Nuclear	Unmarried	Below Graduation	Working on site	2	No	Unsure	low	Low	Low	Low	Low	High
Female	21-35	Nuclear	Unmarried	Below Graduation	Working on site	2	No	Unsure	low	Low	Low	Low	Low	High
Female	21-35	Nuclear	Unmarried	Below Graduation	Working on site	2	No	Unsure	low	Low	Low	Low	Low	High
Female	21-35	Nuclear	Unmarried	Below Graduation	Working on site	2	No	Unsure	low	Low	Low	Low	Low	High
Female	21-35	Nuclear	Unmarried	Below Graduation	Working on site	2	No	Unsure	low	Low	Low	Low	Low	High
Female	21-35	Nuclear	Unmarried	Below Graduation	Working on site	2	No	Unsure	low	Low	Low	Low	Low	High
Female	21-35	Nuclear	Unmarried	Below Graduation	Working on site	2	No	Unsure	low	Low	Low	Low	Low	High
Female	21-35	Nuclear	Unmarried	Below Graduation	Working on site	2	No	Unsure	low	Low	Low	Low	Low	High
Female	21-35	Nuclear	Unmarried	Below Graduation	Working on site	2	No	Unsure	low	Low	Low	Low	Low	High
Female	21-35	Nuclear	Unmarried	Below Graduation	Working on site	2	No	Unsure	low	Low	Low	Low	Low	High
Female	21-35	Nuclear	Unmarried	Below Graduation	Working on site	2	No	Unsure	low	Low	Low	Low	Low	High
Female	21-35	Nuclear	Unmarried	Below Graduation	Working on site	1	No	Unsure	low	Low	Low	Low	Low	High
Female	21-35	Nuclear	Unmarried	Below Graduation	Working on site	1	No	Unsure	low	Low	Low	Low	Low	High
Female	21-35	Nuclear	Unmarried	Below Graduation	Working on site	1	No	Unsure	low	Low	Low	Low	Low	High
Female	21-35	Nuclear	Unmarried	Below Graduation	Working on site	1	No	Unsure	low	Low	Low	Low	Low	High
Female	21-35	Nuclear	Unmarried	Below Graduation	Working on site	1	No	Unsure	low	Low	Low	Low	Low	High
Female	21-35	Nuclear	Unmarried	Below Graduation	Working on site	1	No	Unsure	low	Low	Low	Low	Low	High
Female	21-35	Nuclear	Unmarried	Below Graduation	Working on site	1	No	Unsure	low	Low	Low	Low	Low	High
Female	21-35	Nuclear	Unmarried	Below Graduation	Working on site	1	No	Unsure	low	Low	Low	Low	Low	High
Female	21-35	Nuclear	Unmarried	Below Graduation	Working on site	1	No	Unsure	low	Low	Low	Low	Low	High
Female	21-35	Nuclear	Unmarried	Below Graduation	Working on site	1	No	Unsure	low	Low	Low	Low	Low	High
Female	21-35	Nuclear	Unmarried	Below Graduation	Working on site	1	No	Unsure	low	Low	Low	Low	Low	High
Female	21-35	Nuclear	Unmarried	Below Graduation	Working on site	1	No	Unsure	low	Low	Low	Low	Low	High
Female	21-35	Nuclear	Unmarried	Below Graduation	Working on site	1	No	Unsure	low	Low	Low	Low	Low	High
Female	21-35	Nuclear	Unmarried	Below Graduation	Working on site	1	No	Unsure	low	Low	Low	Low	Low	High
Female	21-35	Nuclear	Unmarried	Below Graduation	Working on site	1	No	Unsure	low	Low	Low	Low	Low	High
Female	21-35	Nuclear	Unmarried	Below Graduation	Working on site	1	No	Unsure	low	Low	Low	Low	Low	High
Female	21-35	Nuclear	Unmarried	Below Graduation	Working on site	1	No	Unsure	low	Low	Low	Low	Low	High
Female	21-35	Nuclear	Unmarried	Below Graduation	Working on site	1	No	Unsure	low	Low	Low	Low	Low	High
Female	21-35	Nuclear	Unmarried	Below Graduation	Working on site	1	No	Unsure	low	Low	Low	Low	Low	High
Female	21-35	Nuclear	Unmarried	Below Graduation	Working on site	1	No	Unsure	low	Low	Low	Low	Low	Low
Female	21-35	Nuclear	Unmarried	Below Graduation	Working on site	1	No	Unsure	low	Low	Low	Low	Low	Low
Female	21-35	Nuclear	Unmarried	Below Graduation	Working on site	1	No	Unsure	low	Low	Low	Low	Low	Low
Female	21-35	Nuclear	Unmarried	Below Graduation	Working on site	1	No	No	low	Low	Low	Low	Low	Low
Female	21-35	Nuclear	Unmarried	Below Graduation	Working on site	1	No	No	low	Low	Low	Low	Low	Low
Female	21-35	Nuclear	Unmarried	Below Graduation	Working on site	1	No	No	low	Low	Low	Low	Low	Low
Female	21-35	Nuclear	Unmarried	Below Graduation	Working on site	1	No	No	low	Low	Low	Low	Low	Low
Female	21-35	Nuclear	Unmarried	Below Graduation	Working on site	1	No	No	low	Low	Low	Low	Low	Low
Female	21-35	Nuclear	Unmarried	Below Graduation	Working on site	1	No	No	low	Low	Low	Low	Low	Low
Female	21-35	Nuclear	Unmarried	Below Graduation	Working on site	3	No	No	low	Low	Low	Low	Low	Low
Female	21-35	Nuclear	Unmarried	Below Graduation	Working on site	3	No	No	low	Low	Low	Low	Low	Low
Female	21-35	Nuclear	Unmarried	Graduation and Above	Working on site	3	No	No	low	Low	Low	Low	Low	Low
Female	21-35	Nuclear	Unmarried	Graduation and Above	Working on site	3	No	No	low	Low	Low	Low	Low	Low
Female	21-35	Nuclear	Unmarried	Graduation and Above	Working on site	3	No	No	low	Low	Low	Low	Low	Low
Female	21-35	Nuclear	Unmarried	Graduation and Above	Working on site	3	No	No	low	Low	Low	Low	Low	Low
Female	21-35	Nuclear	Unmarried	Graduation and Above	Working on site	3	No	No	low	Low	Low	Low	Low	Low
Male	21-35	Nuclear	Married	Below Graduation	Working from home	1	Yes	No	Medium	Medium	Medium	High	Medium	High
Male	21-35	Nuclear	Married	Below Graduation	Working from home	1	Yes	No	Medium	Medium	Medium	High	Medium	High
Female	21-35	Nuclear	Married	Below Graduation	Working from home	1	Yes	No	Medium	Medium	Medium	High	Medium	High
Female	21-35	Nuclear	Married	Below Graduation	Working from home	1	Yes	No	Medium	Medium	Medium	High	Medium	High
Male	21-35	Nuclear	Married	Below Graduation	Working from home	1	Yes	No	Medium	Medium	Medium	High	Medium	High
Female	21-35	Nuclear	Married	Below Graduation	Working from home	1	Yes	No	Medium	Medium	Medium	High	Medium	High
Female	21-35	Nuclear	Married	Below Graduation	Working from home	1	Yes	No	Medium	Medium	Medium	High	Medium	High
Male	21-35	Nuclear	Married	Below Graduation	Working from home	1	Yes	No	Medium	Medium	Medium	High	Medium	High
Female	21-35	Nuclear	Married	Below Graduation	Working from home	1	Yes	No	Medium	Medium	Medium	High	Medium	High
Male	21-35	Nuclear	Married	Below Graduation	Working from home	1	Yes	No	Medium	Medium	Medium	High	Medium	High
Male	21-35	Nuclear	Married	Below Graduation	Working from home	1	Yes	No	Medium	Medium	Medium	High	Medium	High
Female	21-35	Nuclear	Married	Below Graduation	Working from home	1	Yes	No	Medium	Medium	Medium	High	Medium	High
Male	21-35	Nuclear	Married	Below Graduation	Working from home	1	Yes	No	Medium	Medium	Medium	High	Medium	High
Male	21-35	Nuclear	Married	Below Graduation	Working on site	1	Yes	Yes	Medium	Medium	Medium	High	Medium	High
Male	21-35	Nuclear	Married	Below Graduation	Working on site	1	Yes	Yes	Medium	Medium	Medium	High	Medium	High
Female	21-35	Nuclear	Married	Below Graduation	Working on site	1	Yes	Yes	Medium	Medium	Medium	High	Medium	High
Male	21-35	Nuclear	Married	Below Graduation	Working on site	1	Yes	Yes	Medium	Medium	Medium	High	Medium	High
Male	21-35	Nuclear	Married	Below Graduation	Working on site	1	Yes	Yes	Medium	Medium	Medium	High	Medium	High
Male	21-35	Nuclear	Married	Below Graduation	Working on site	1	Yes	Yes	Medium	Medium	Medium	High	Medium	High
Female	21-35	Nuclear	Married	Below Graduation	Working on site	1	Yes	Yes	Medium	Medium	Medium	High	Medium	High
Male	21-35	Nuclear	Married	Below Graduation	Working on site	0	Yes	Yes	Medium	Medium	Medium	High	Medium	High
Female	21-35	Nuclear	Married	Below Graduation	Working on site	0	Yes	Yes	Medium	Medium	Medium	High	Medium	High
Male	21-35	Nuclear	Married	Below Graduation	Working on site	0	Yes	Yes	Medium	Medium	Medium	High	Medium	High
Female	21-35	Nuclear	Married	Below Graduation	Working on site	0	Yes	Yes	Medium	Medium	Medium	High	Medium	High
Female	21-35	Nuclear	Married	Below Graduation	Working on site	0	Yes	Yes	Medium	Medium	Medium	High	Medium	High
Male	21-35	Nuclear	Married	Below Graduation	Working on site	0	Yes	Yes	Medium	Medium	Medium	High	Medium	High
Female	21-35	Nuclear	Married	Below Graduation	Working on site	0	Yes	Yes	Medium	Medium	Medium	High	Medium	High
Female	21-35	Nuclear	Married	Below Graduation	Working on site	0	Yes	Yes	Medium	Medium	Medium	High	Medium	High
Female	21-35	Nuclear	Married	Below Graduation	Working on site	0	Unknown	Yes	Medium	Medium	Medium	High	Medium	High
Male	21-35	Nuclear	Married	Below Graduation	Working on site	0	Unknown	Yes	Medium	Medium	Medium	High	Medium	High
Male	21-35	Nuclear	Married	Below Graduation	Working on site	0	Unknown	Yes	Medium	Medium	Medium	High	Medium	High
Male	21-35	Nuclear	Married	Below Graduation	Working on site	0	Unknown	Yes	Medium	Medium	Medium	High	Medium	High
Male	21-35	Nuclear	Married	Below Graduation	Working on site	0	Unknown	Yes	Medium	Medium	Medium	High	Medium	High
Male	21-35	Nuclear	Married	Below Graduation	Working on site	0	Unknown	Yes	Medium	Medium	Medium	High	Medium	High
Male	21-35	Nuclear	Married	Below Graduation	Not Applicable	0	Unknown	Yes	Medium	Medium	Medium	High	Medium	High
Male	21-35	Nuclear	Married	Below Graduation	Not Applicable	0	Unknown	Yes	Medium	Medium	Medium	High	Medium	High
Male	21-35	Nuclear	Married	Below Graduation	Not Applicable	0	Unknown	Yes	Medium	Medium	Medium	High	Medium	High
Female	21-35	Nuclear	Married	Below Graduation	Not Applicable	0	Unknown	Yes	Medium	Medium	Medium	High	Medium	High
Female	21-35	Nuclear	Married	Below Graduation	Not Applicable	0	Unknown	Yes	Medium	Medium	Medium	High	Medium	High
Female	21-35	Nuclear	Married	Below Graduation	Not Applicable	0	Unknown	Yes	Medium	Medium	Medium	High	Medium	High
Female	21-35	Nuclear	Married	Below Graduation	Not Applicable	0	Unknown	Yes	Medium	Medium	Medium	High	Medium	High
Male	21-35	Nuclear	Married	Below Graduation	Not Applicable	0	Unknown	Yes	Medium	Medium	Medium	High	Medium	High
Male	21-35	Nuclear	Married	Below Graduation	Not Applicable	0	Unknown	Yes	Medium	Medium	Medium	High	Medium	High
Female	21-35	Nuclear	Married	Below Graduation	Working on site	0	Unknown	Yes	Medium	Medium	Medium	High	Medium	High
Female	21-35	Nuclear	Married	Below Graduation	Working on site	0	Unknown	Yes	Medium	Medium	Medium	High	Medium	High
Male	21-35	Nuclear	Married	Below Graduation	Working on site	0	Unknown	Yes	Medium	Medium	Medium	High	Medium	High
Female	21-35	Nuclear	Married	Below Graduation	Working on site	0	Unknown	Yes	Medium	Medium	Medium	High	Medium	High
Female	21-35	Nuclear	Married	Below Graduation	Working on site	0	Unknown	Yes	Medium	Medium	Medium	High	Medium	High
Male	21-35	Nuclear	Married	Below Graduation	Working on site	0	Unknown	Yes	Medium	Medium	Medium	High	Medium	High
Male	21-35	Nuclear	Married	Below Graduation	Working on site	0	Unknown	Yes	Medium	Medium	Medium	High	Medium	High
Male	21-35	Nuclear	Married	Below Graduation	Working on site	0	Unknown	Yes	Medium	Medium	Medium	High	Medium	High
Male	21-35	Nuclear	Married	Below Graduation	Working on site	0	Unknown	Yes	Medium	Medium	Medium	High	Medium	High
Male	21-35	Nuclear	Married	Below Graduation	Working on site	0	Unknown	Yes	Medium	Medium	Medium	High	Medium	High
Male	21-35	Nuclear	Married	Below Graduation	Working on site	0	Unknown	Yes	Medium	Medium	Medium	High	Medium	High
Male	21-35	Nuclear	Married	Below Graduation	Working on site	0	Unknown	Yes	High	Medium	Medium	High	Medium	High
Male	21-35	Nuclear	Married	Below Graduation	Working on site	0	Unknown	Yes	High	Medium	Medium	High	Medium	High
Male	21-35	Nuclear	Married	Below Graduation	Working on site	0	Unknown	Yes	High	Medium	Medium	High	Medium	High
Male	21-35	Nuclear	Married	Below Graduation	Working on site	0	Unknown	Yes	High	Medium	Medium	High	Medium	High
Male	>65	Nuclear	Married	Below Graduation	Working on site	0	Yes	Yes	High	Medium	Medium	High	Medium	High
Male	>65	Nuclear	Married	Below Graduation	Working on site	0	Yes	Yes	High	Medium	Medium	High	Medium	High
Male	>65	Nuclear	Married	Below Graduation	Working on site	0	Yes	Yes	High	Medium	Medium	High	Medium	High
Male	36-50	Nuclear	Married	Below Graduation	Working on site	0	Yes	Yes	High	Medium	Medium	High	Medium	High
Male	36-50	Nuclear	Married	Below Graduation	Working on site	0	Yes	Yes	High	Medium	Medium	High	Medium	High
Male	36-50	Nuclear	Married	Below Graduation	Working on site	2	Yes	Yes	High	Medium	Medium	High	Medium	High
Male	>65	Nuclear	Married	Below Graduation	Working on site	2	Yes	Yes	High	Medium	Medium	High	Medium	High
Male	>65	Nuclear	Married	Below Graduation	Working on site	2	Yes	Yes	High	Medium	Medium	High	Medium	High
Male	>65	Nuclear	Married	Below Graduation	Working on site	2	Yes	Yes	High	Medium	Medium	High	Medium	High
Male	>65	Nuclear	Married	Below Graduation	Working on site	2	Yes	Yes	High	Medium	Medium	High	Medium	High
Male	>65	Nuclear	Married	Below Graduation	Working on site	2	Yes	Yes	High	Medium	Medium	High	Medium	High
Male	>65	Nuclear	Married	Below Graduation	Working on site	2	Yes	Yes	High	Medium	Medium	High	Medium	High
Male	>65	Nuclear	Married	Below Graduation	Working on site	2	Yes	Yes	High	Medium	Medium	High	Medium	High
Male	>65	Nuclear	Married	Below Graduation	Working on site	2	Yes	Yes	High	Medium	Medium	High	Medium	High
Male	>65	Nuclear	Married	Below Graduation	Working on site	2	Yes	Yes	High	Medium	Medium	High	Medium	High
Male	>65	Nuclear	Married	Graduation and Above	Working from home	2	Yes	Yes	High	Medium	Medium	High	Medium	High
Male	21-35	Nuclear	Married	Graduation and Above	Working from home	2	Yes	Yes	High	Medium	Medium	High	Medium	High
Male	21-35	Nuclear	Married	Graduation and Above	Working from home	2	Yes	Yes	High	Medium	Medium	High	Medium	High
Male	21-35	Nuclear	Married	Graduation and Above	Working from home	2	Yes	Yes	High	Medium	Medium	High	Medium	High
Male	21-35	Nuclear	Married	Graduation and Above	Working from home	2	Yes	No	High	Medium	Medium	High	Medium	High
Male	21-35	Nuclear	Married	Graduation and Above	Working from home	2	Yes	No	High	Medium	Medium	High	Medium	High
Male	21-35	Nuclear	Married	Graduation and Above	Working from home	2	Yes	No	High	Medium	Medium	High	Medium	High
Male	21-35	Nuclear	Married	Graduation and Above	Working from home	2	Yes	No	High	Medium	Medium	High	Medium	High
Male	21-35	Nuclear	Married	Graduation and Above	Working from home	2	Yes	No	High	Medium	Medium	High	Medium	Low
Male	21-35	Nuclear	Married	Graduation and Above	Working from home	2	Yes	No	High	Medium	Medium	High	Medium	Low
Male	21-35	Nuclear	Married	Graduation and Above	Working from home	2	Yes	No	High	Medium	Medium	High	Medium	Low
Male	21-35	Nuclear	Married	Graduation and Above	Working from home	2	Yes	No	High	Medium	Medium	High	Medium	Low
Male	21-35	Nuclear	Married	Graduation and Above	Working from home	2	Yes	No	High	Medium	Medium	High	Medium	Low
Male	21-35	Nuclear	Married	Graduation and Above	Working from home	2	Yes	No	High	Medium	Medium	High	Medium	Low
Male	21-35	Nuclear	Married	Graduation and Above	Working on site	2	Yes	No	High	Medium	Medium	High	Medium	Low
Female	21-35	Nuclear	Married	Graduation and Above	Working on site	2	Yes	No	High	Medium	Medium	High	Medium	Low
Female	21-35	Nuclear	Married	Graduation and Above	Working on site	2	Yes	No	High	Medium	Medium	High	Medium	Low
Male	21-35	Nuclear	Married	Graduation and Above	Working on site	2	Yes	No	High	Medium	Medium	High	Medium	Low
Female	21-35	Nuclear	Married	Graduation and Above	Working on site	2	Yes	No	High	Medium	Medium	High	Medium	Low
Female	21-35	Nuclear	Married	Graduation and Above	Working on site	2	Yes	No	High	Medium	Medium	High	Medium	Low
Male	21-35	Nuclear	Married	Graduation and Above	Working on site	2	Yes	No	High	Medium	Medium	High	Medium	Low
Male	21-35	Nuclear	Married	Graduation and Above	Working from home	2	Yes	No	High	Medium	Medium	High	Medium	Low
Female	21-35	Nuclear	Married	Graduation and Above	Working on site	2	Yes	No	High	Medium	Medium	High	Medium	Low
Male	21-35	Nuclear	Married	Graduation and Above	Working on site	2	Yes	Yes	High	Medium	Medium	High	Medium	Low
Male	21-35	Nuclear	Married	Graduation and Above	Working on site	2	Yes	Yes	High	Medium	Medium	High	Medium	Low
Female	21-35	Nuclear	Married	Graduation and Above	Working on site	2	Yes	Yes	High	Medium	Medium	High	Medium	Low
Female	21-35	Nuclear	Married	Graduation and Above	Working on site	2	Yes	Yes	High	Medium	Medium	High	Medium	Low
Male	21-35	Nuclear	Married	Graduation and Above	Working on site	2	No	Yes	High	Medium	Medium	High	Medium	Low
Female	21-35	Nuclear	Married	Graduation and Above	Working on site	2	No	Yes	High	Medium	Medium	High	Medium	Low
Female	21-35	Nuclear	Married	Graduation and Above	Working on site	2	No	Yes	High	Medium	Medium	High	Medium	Low
Female	21-35	Nuclear	Married	Graduation and Above	Working on site	2	No	Yes	High	Medium	Medium	High	Medium	Low
Female	21-35	Nuclear	Married	Graduation and Above	Working on site	2	No	Yes	High	Medium	Medium	High	Medium	Low
Male	21-35	Nuclear	Married	Graduation and Above	Working on site	2	No	Yes	High	Medium	Medium	High	Medium	Low
Male	21-35	Nuclear	Married	Graduation and Above	Working on site	2	No	Yes	High	Medium	Medium	High	Medium	Low
Male	21-35	Nuclear	Married	Graduation and Above	Working on site	2	No	Yes	High	Medium	Medium	High	Medium	Low
Male	21-35	Nuclear	Married	Graduation and Above	Working on site	2	Yes	Yes	High	Medium	Medium	High	Medium	Low
Female	21-35	Nuclear	Married	Graduation and Above	Working on site	0	Yes	Yes	High	Medium	Medium	High	Medium	Low
Male	21-35	Nuclear	Married	Graduation and Above	Working on site	0	Yes	Yes	High	Medium	Medium	High	Medium	Low
Male	21-35	Nuclear	Married	Graduation and Above	Working on site	0	Yes	Yes	High	Medium	Medium	High	Medium	Low
Male	21-35	Nuclear	Married	Graduation and Above	Working on site	0	Yes	Yes	High	Medium	Medium	High	Medium	Low
Male	21-35	Nuclear	Married	Graduation and Above	Working on site	0	Yes	Yes	High	Medium	Medium	High	Medium	Low
Male	21-35	Nuclear	Married	Graduation and Above	Working on site	0	Yes	Yes	High	Medium	Medium	High	Medium	Low
Male	21-35	Nuclear	Married	Graduation and Above	Working on site	0	Yes	Yes	High	Medium	Medium	High	Medium	Low
Male	21-35	Nuclear	Married	Graduation and Above	Working on site	0	Yes	Yes	High	Medium	Medium	High	Medium	Low
Male	21-35	Nuclear	Married	Graduation and Above	Working on site	0	Yes	Yes	High	Medium	Medium	High	Medium	Low
Male	21-35	Nuclear	Married	Graduation and Above	Working on site	0	Yes	Yes	High	Medium	Medium	High	Medium	Low
Male	21-35	Nuclear	Married	Graduation and Above	Working on site	0	Yes	Yes	High	Medium	Medium	High	Medium	Low
Male	21-35	Nuclear	Married	Graduation and Above	Working on site	0	Yes	Yes	High	Medium	Medium	High	Medium	Low
Male	21-35	Nuclear	Married	Graduation and Above	Working on site	0	Yes	Yes	High	Medium	Medium	High	Medium	Low
Male	21-35	Nuclear	Married	Graduation and Above	Working on site	0	Yes	Yes	High	Medium	Medium	High	Medium	Low
Male	21-35	Nuclear	Married	Graduation and Above	Working on site	0	Yes	Yes	High	Medium	Medium	High	Medium	Low
Male	21-35	Nuclear	Married	Graduation and Above	Working on site	0	Yes	Yes	High	Medium	Medium	High	Medium	Low
Male	21-35	Nuclear	Married	Graduation and Above	Not Applicable	0	Yes	Yes	High	Medium	Medium	High	Medium	Low
Male	21-35	Nuclear	Married	Graduation and Above	Not Applicable	0	Yes	Yes	High	Medium	Medium	High	Medium	Low
Male	21-35	Nuclear	Married	Graduation and Above	Not Applicable	0	Yes	Yes	High	Medium	Medium	High	Medium	Low
Male	21-35	Nuclear	Married	Graduation and Above	Not Applicable	0	Yes	Yes	High	Medium	Medium	High	Medium	Low
Male	21-35	Nuclear	Married	Graduation and Above	Not Applicable	0	Yes	Yes	High	Medium	Medium	High	Medium	Low
Male	21-35	Nuclear	Married	Graduation and Above	Working on site	0	Yes	Yes	High	Medium	Medium	High	Medium	Low
Male	21-35	Nuclear	Married	Graduation and Above	Working on site	0	Yes	Yes	High	Medium	Medium	High	Medium	Low
Male	21-35	Nuclear	Married	Graduation and Above	Working on site	0	Yes	Yes	High	Medium	Medium	High	Medium	Low
Male	21-35	Nuclear	Married	Graduation and Above	Working on site	0	Yes	Yes	High	Medium	Medium	High	Medium	Low
Male	21-35	Nuclear	Married	Graduation and Above	Working on site	0	Yes	Yes	High	Medium	Medium	High	Medium	Low
Female	21-35	Nuclear	Married	Graduation and Above	Working on site	0	Yes	Yes	High	Medium	Medium	High	Medium	Low
Female	21-35	Nuclear	Married	Graduation and Above	Working on site	0	Yes	Yes	High	Medium	Medium	High	Medium	Low
Female	21-35	Nuclear	Married	Graduation and Above	Working on site	0	Yes	Yes	High	Medium	Medium	High	Medium	Low
Male	21-35	Nuclear	Married	Graduation and Above	Working on site	0	Yes	Yes	High	Medium	Medium	High	Medium	Low
Male	21-35	Nuclear	Married	Graduation and Above	Working on site	0	Yes	Yes	High	Medium	Medium	High	Medium	Low
Male	21-35	Nuclear	Married	Graduation and Above	Not Applicable	0	Yes	Yes	High	Medium	Medium	High	Medium	Low
Male	21-35	Nuclear	Married	Graduation and Above	Not Applicable	0	Yes	Yes	High	Medium	Medium	High	Medium	Low
Male	21-35	Nuclear	Married	Graduation and Above	Not Applicable	0	Yes	Yes	High	Medium	Medium	High	Medium	Low
Male	21-35	Nuclear	Married	Graduation and Above	Not Applicable	0	Yes	Yes	High	Medium	Medium	High	Medium	Low
Female	21-35	Nuclear	Married	Graduation and Above	Not Applicable	0	Yes	Yes	High	Medium	Medium	High	Medium	Low
Female	21-35	Nuclear	Married	Graduation and Above	Not Applicable	0	Yes	Yes	High	Medium	Medium	High	Medium	Low
Male	21-35	Nuclear	Married	Graduation and Above	Not Applicable	0	Yes	Yes	High	Medium	Medium	High	Medium	Low
Female	21-35	Nuclear	Married	Graduation and Above	Working on site	0	Yes	Yes	High	Medium	Medium	High	Medium	Low
Female	21-35	Nuclear	Married	Graduation and Above	Working on site	0	Yes	Yes	High	Medium	Medium	High	Medium	Low
Male	21-35	Nuclear	Married	Graduation and Above	Working on site	0	Yes	Yes	High	Medium	Medium	High	Medium	Low
Male	21-35	Nuclear	Married	Graduation and Above	Working on site	0	Yes	Yes	High	Medium	Medium	High	Medium	Low
Female	21-35	Nuclear	Married	Graduation and Above	Working on site	0	Yes	Yes	High	Medium	High	High	Medium	Low
Male	21-35	Nuclear	Married	Graduation and Above	Working on site	0	Yes	Yes	High	Medium	High	High	Medium	Low
Male	21-35	Nuclear	Married	Graduation and Above	Working on site	0	Yes	Yes	High	Medium	High	High	Medium	Low
Male	21-35	Nuclear	Married	Graduation and Above	Working on site	0	Yes	Yes	High	Medium	High	High	Medium	Low
Male	21-35	Nuclear	Married	Graduation and Above	Working on site	0	Yes	Yes	High	Medium	High	High	Medium	Low
Male	21-35	Nuclear	Married	Graduation and Above	Working on site	0	Yes	Yes	High	Medium	High	High	Medium	Low
Female	36-50	Nuclear	Married	Graduation and Above	Not Applicable	0	Yes	Yes	High	Medium	High	High	Medium	Low
Female	36-50	Nuclear	Married	Graduation and Above	Not Applicable	0	Yes	Yes	High	Medium	High	High	Medium	Low
Male	36-50	Nuclear	Married	Graduation and Above	Not Applicable	0	Yes	Yes	High	Medium	High	High	Medium	Low
Female	36-50	Nuclear	Married	Graduation and Above	Not Applicable	0	Yes	Yes	High	Medium	High	High	Medium	Low
Female	36-50	Nuclear	Married	Graduation and Above	Not Applicable	0	Yes	Yes	High	Medium	High	High	Medium	Low
Male	36-50	Nuclear	Married	Graduation and Above	Not Applicable	0	Yes	Yes	High	Medium	High	High	Medium	Low
Female	36-50	Nuclear	Married	Graduation and Above	Not Applicable	0	Yes	Yes	High	Medium	High	High	Medium	Low
Female	36-50	Nuclear	Married	Graduation and Above	Not Applicable	0	Yes	Yes	High	Medium	High	High	Medium	Low
Male	36-50	Nuclear	Married	Graduation and Above	Not Applicable	0	Yes	Yes	High	Medium	High	High	Medium	Low
Male	36-50	Nuclear	Married	Graduation and Above	Working from home	0	Yes	Yes	High	Medium	High	High	Medium	Low
Female	36-50	Nuclear	Married	Graduation and Above	Working from home	0	Yes	Yes	High	Medium	High	High	Medium	Low
Male	36-50	Nuclear	Married	Graduation and Above	Working from home	2	Yes	Yes	High	Medium	High	High	Medium	Low
Male	36-50	Nuclear	Married	Graduation and Above	Working from home	2	Yes	Yes	High	Medium	High	High	Medium	Low
Male	36-50	Nuclear	Married	Graduation and Above	Working from home	2	Yes	Yes	High	Medium	High	High	Medium	Low
Male	36-50	Nuclear	Married	Graduation and Above	Working from home	2	Yes	Yes	High	Medium	High	High	Medium	Low
Female	36-50	Nuclear	Married	Graduation and Above	Working from home	2	Yes	Yes	High	Medium	High	High	Medium	Low
Female	36-50	Nuclear	Married	Graduation and Above	Working from home	2	Yes	Yes	High	Medium	High	High	Medium	Low
Female	36-50	Nuclear	Married	Graduation and Above	Working from home	2	Yes	Yes	High	Medium	High	High	Medium	Low
Female	36-50	Nuclear	Married	Graduation and Above	Working from home	2	Yes	Yes	High	Medium	High	High	Medium	Low
Female	36-50	Nuclear	Married	Graduation and Above	Working from home	2	Yes	Yes	High	Medium	High	High	Medium	Low
Female	36-50	Nuclear	Married	Graduation and Above	Not Applicable	2	Yes	Yes	High	Medium	High	High	Medium	Low
Female	36-50	Nuclear	Married	Graduation and Above	Not Applicable	0	Yes	Yes	High	Medium	High	High	Medium	Low
Female	36-50	Nuclear	Married	Below Graduation	Not Applicable	0	Yes	Yes	High	Medium	High	High	Medium	Low
Male	36-50	Nuclear	Married	Below Graduation	Not Applicable	0	Yes	Yes	High	Medium	High	High	Medium	Low
Male	36-50	Nuclear	Married	Below Graduation	Not Applicable	0	Yes	Yes	High	Medium	High	High	Medium	Low
Male	36-50	Nuclear	Married	Below Graduation	Not Applicable	0	Yes	Yes	High	Medium	High	High	Medium	Low
Female	36-50	Nuclear	Married	Below Graduation	Working from home	0	Yes	Yes	High	Medium	High	High	Medium	Low
Male	36-50	Nuclear	Married	Below Graduation	Working from home	0	Yes	Yes	High	Medium	High	High	High	Low
Female	51-65	Nuclear	Married	Below Graduation	Working from home	0	Yes	Yes	High	Medium	High	High	High	Low
Male	51-65	Nuclear	Married	Below Graduation	Working from home	0	Yes	Yes	High	Medium	High	High	High	Low
Female	51-65	Nuclear	Married	Below Graduation	Working from home	0	Yes	Yes	High	Medium	High	High	High	Low
Male	51-65	Nuclear	Married	Below Graduation	Working from home	0	Yes	Yes	High	Medium	High	High	High	Low
Male	51-65	Nuclear	Married	Below Graduation	Working from home	0	Yes	Yes	High	Medium	High	High	High	Low
Male	51-65	Nuclear	Married	Below Graduation	Working on site	0	Yes	Yes	High	Medium	High	High	High	Low
Male	51-65	Nuclear	Married	Below Graduation	Working on site	0	Yes	Yes	High	Medium	High	High	High	Low
Female	51-65	Nuclear	Married	Below Graduation	Working on site	0	Yes	Yes	High	Medium	High	High	High	Low
Male	51-65	Nuclear	Married	Below Graduation	Working on site	0	Yes	Yes	High	Medium	High	High	High	Low
Female	51-65	Nuclear	Married	Below Graduation	Working on site	0	Yes	Yes	High	Medium	High	High	High	Low
Male	51-65	Nuclear	Married	Below Graduation	Working from home	0	Yes	Yes	High	Medium	High	High	High	Low
Male	51-65	Nuclear	Married	Below Graduation	Working from home	0	Yes	Yes	High	Medium	High	High	High	Low
Female	51-65	Nuclear	Married	Below Graduation	Working from home	0	Yes	Yes	High	Medium	High	High	High	Low
Female	51-65	Nuclear	Married	Below Graduation	Working from home	0	Yes	Yes	High	Medium	High	High	High	Low
Male	51-65	Nuclear	Married	Below Graduation	Working from home	0	Yes	Yes	High	Medium	High	High	High	Low
Male	51-65	Nuclear	Married	Below Graduation	Working from home	0	Yes	Yes	High	Medium	High	High	High	Low
Male	51-65	Nuclear	Married	Below Graduation	Working from home	1	Yes	Yes	High	Medium	High	High	High	Low
Male	51-65	Nuclear	Married	Below Graduation	Working from home	0	Yes	Yes	High	Medium	High	High	High	Low
Male	51-65	Nuclear	Married	Below Graduation	Working from home	0	Yes	No	High	Medium	High	High	High	Low
Male	51-65	Nuclear	Married	Below Graduation	Working from home	0	Yes	No	High	Medium	High	High	High	Low
Female	51-65	Nuclear	Married	Below Graduation	Working from home	0	Yes	No	High	Medium	High	High	High	Low
Male	51-65	Nuclear	Married	Below Graduation	Working on site	0	Yes	No	High	Medium	High	High	High	Low
Female	51-65	Nuclear	Married	Below Graduation	Working on site	0	Yes	No	High	Medium	High	High	High	Low
Female	51-65	Nuclear	Married	Below Graduation	Working on site	0	Yes	No	High	Medium	High	High	High	Low
Male	51-65	Nuclear	Married	Below Graduation	Working on site	0	Yes	No	High	Medium	High	High	High	Low
Female	51-65	Nuclear	Married	Below Graduation	Working on site	0	Yes	No	High	Medium	High	High	High	Low
Male	51-65	Nuclear	Married	Below Graduation	Working on site	0	Yes	No	High	Medium	High	High	High	Low
Male	51-65	Nuclear	Married	Below Graduation	Working on site	0	Yes	No	High	Medium	High	High	High	Low
Male	51-65	Nuclear	Married	Below Graduation	Working on site	0	Yes	No	High	Medium	High	High	High	Low
Female	51-65	Nuclear	Married	Below Graduation	Working on site	0	Yes	No	High	Medium	High	High	High	Low
Male	51-65	Nuclear	Married	Below Graduation	Working on site	0	Yes	No	High	Medium	High	High	High	Low
Female	51-65	Nuclear	Married	Graduation and Above	Working from home	0	Yes	No	High	Medium	High	High	High	Low
Male	51-65	Nuclear	Married	Graduation and Above	Working from home	0	Yes	No	High	Medium	High	High	High	Low
Female	51-65	Nuclear	Married	Graduation and Above	Working from home	0	Yes	No	High	Medium	High	High	High	Low
Female	51-65	Nuclear	Married	Graduation and Above	Working from home	0	Yes	No	High	Medium	High	High	High	Low
Male	51-65	Nuclear	Married	Graduation and Above	Working from home	0	Yes	No	High	Medium	High	High	High	Low
Female	51-65	Nuclear	Married	Graduation and Above	Working from home	0	Yes	No	High	Medium	High	High	High	Low
Female	51-65	Nuclear	Married	Graduation and Above	Working from home	0	Yes	No	High	Medium	High	High	High	Low
Female	51-65	Nuclear	Married	Graduation and Above	Working from home	0	Yes	No	High	Medium	High	High	High	Low
Male	51-65	Nuclear	Married	Graduation and Above	Working from home	0	Yes	No	High	Medium	High	High	High	Low
Male	51-65	Nuclear	Married	Graduation and Above	Working from home	0	Yes	No	High	Medium	High	High	High	Low
Male	51-65	Nuclear	Married	Graduation and Above	Working from home	0	Yes	No	High	Medium	High	High	High	Low
Female	51-65	Nuclear	Married	Graduation and Above	Working from home	0	Yes	No	High	Medium	High	High	High	Low
Female	51-65	Nuclear	Married	Graduation and Above	Working from home	0	Yes	No	High	Medium	High	High	High	Low
Female	>65	Joint	Unmarried	Graduation and Above	Working from home	0	Yes	No	High	Medium	High	High	High	High
Female	>65	Joint	Unmarried	Graduation and Above	Working from home	0	Yes	No	High	Medium	High	High	High	High
Female	>65	Joint	Unmarried	Graduation and Above	Working from home	0	Yes	No	High	High	High	High	High	High
Female	>65	Joint	Unmarried	Graduation and Above	Working from home	0	Yes	No	High	High	High	High	High	High
Female	>65	Joint	Unmarried	Graduation and Above	Working from home	0	Yes	No	High	High	High	High	High	High
Female	21-35	Joint	Unmarried	Graduation and Above	Working from home	0	Yes	No	High	High	High	High	High	High
Female	21-35	Joint	Unmarried	Graduation and Above	Working from home	0	Yes	Yes	High	High	High	High	High	High
Male	21-35	Joint	Unmarried	Graduation and Above	Working from home	0	Yes	Yes	High	High	High	High	High	High
Male	21-35	Joint	Unmarried	Graduation and Above	Working from home	0	Yes	Yes	High	High	High	High	High	High
Female	21-35	Joint	Unmarried	Graduation and Above	Working from home	0	Yes	Yes	High	High	High	High	High	High
Female	21-35	Joint	Unmarried	Graduation and Above	Working from home	0	Yes	Yes	High	High	High	High	High	High
Male	21-35	Joint	Unmarried	Graduation and Above	Working from home	0	Yes	Yes	High	High	High	High	High	High
Female	21-35	Joint	Unmarried	Graduation and Above	Working from home	0	Yes	Unsure	High	High	High	High	High	High
Female	21-35	Joint	Unmarried	Graduation and Above	Working from home	0	Yes	Unsure	High	High	High	High	High	High
Male	21-35	Joint	Unmarried	Graduation and Above	Not Applicable	0	Yes	Unsure	High	High	High	High	High	High
Male	21-35	Joint	Unmarried	Graduation and Above	Not Applicable	0	Yes	Unsure	High	High	High	High	High	High
Female	21-35	Joint	Unmarried	Graduation and Above	Not Applicable	2	Yes	Unsure	High	High	High	High	High	High
Male	21-35	Joint	Unmarried	Graduation and Above	Not Applicable	2	Yes	Unsure	High	High	High	High	High	High
Female	21-35	Joint	Unmarried	Graduation and Above	Not Applicable	2	Yes	Unsure	High	High	High	High	High	High
Male	21-35	Joint	Unmarried	Graduation and Above	Not Applicable	2	Yes	Unsure	High	High	High	High	High	High
Male	21-35	Joint	Unmarried	Graduation and Above	Not Applicable	2	Yes	Unsure	High	High	High	High	High	High
Male	21-35	Joint	Unmarried	Graduation and Above	Not Applicable	2	Yes	Unsure	High	High	High	High	High	High
Male	21-35	Joint	Unmarried	Graduation and Above	Not Applicable	2	Yes	Unsure	High	High	High	High	High	High
Male	21-35	Joint	Unmarried	Graduation and Above	Not Applicable	2	Yes	Unsure	High	High	High	High	High	High
Male	21-35	Joint	Unmarried	Graduation and Above	Working from home	2	Yes	Yes	High	High	High	High	High	High
Male	21-35	Joint	Unmarried	Graduation and Above	Working from home	2	Yes	Yes	High	High	High	High	High	High
Female	21-35	Joint	Unmarried	Graduation and Above	Working from home	2	Yes	Yes	High	High	High	High	High	High
Female	21-35	Joint	Unmarried	Graduation and Above	Working from home	2	Yes	Yes	High	High	High	High	High	High
Male	21-35	Joint	Unmarried	Graduation and Above	Working from home	2	Yes	Yes	High	High	High	High	High	High
Male	21-35	Joint	Unmarried	Graduation and Above	Working from home	0	Yes	Yes	High	High	High	High	High	High
Female	21-35	Joint	Unmarried	Graduation and Above	Working from home	0	Yes	Yes	High	High	High	High	High	High
Male	36-50	Joint	Unmarried	Graduation and Above	Working from home	0	Yes	Yes	High	High	High	High	High	High
Female	36-50	Joint	Unmarried	Graduation and Above	Working from home	0	Yes	Yes	High	High	High	High	High	High
Male	36-50	Joint	Unmarried	Graduation and Above	Working from home	0	Yes	Yes	High	High	High	High	High	High
Female	36-50	Joint	Unmarried	Graduation and Above	Working from home	0	Yes	Yes	High	High	High	High	High	High
Male	36-50	Joint	Unmarried	Graduation and Above	Working from home	0	Yes	Yes	High	High	High	High	High	High
Male	36-50	Joint	Unmarried	Graduation and Above	Working from home	0	Yes	Yes	High	High	High	High	High	High
Male	36-50	Joint	Unmarried	Graduation and Above	Working from home	0	Yes	Yes	High	High	High	High	High	High
Female	36-50	Joint	Unmarried	Graduation and Above	Working from home	0	Yes	Yes	High	High	High	High	High	High
Male	36-50	Joint	Unmarried	Graduation and Above	Working from home	0	Yes	Yes	High	High	High	High	High	High
Male	36-50	Joint	Unmarried	Graduation and Above	Working from home	0	Yes	Yes	High	High	High	High	High	High
Male	36-50	Joint	Unmarried	Graduation and Above	Working from home	0	Yes	Yes	High	High	High	High	High	High
Female	36-50	Joint	Unmarried	Graduation and Above	Working from home	0	Yes	Yes	High	High	High	High	High	High
Male	36-50	Joint	Unmarried	Graduation and Above	Working from home	3	Yes	Yes	High	High	High	High	High	High
Male	36-50	Joint	Unmarried	Graduation and Above	Working from home	3	Yes	Yes	High	High	High	High	High	High
Female	36-50	Joint	Unmarried	Graduation and Above	Working from home	3	Yes	Yes	High	High	High	High	High	High
Male	36-50	Joint	Unmarried	Graduation and Above	Working from home	3	Yes	Yes	High	High	High	High	High	High
Female	36-50	Joint	Unmarried	Graduation and Above	Working from home	3	Yes	Yes	High	High	High	High	High	High
Female	36-50	Joint	Unmarried	Graduation and Above	Working from home	3	Yes	Yes	High	High	High	High	High	High
Male	36-50	Joint	Unmarried	Graduation and Above	Working from home	3	Yes	Yes	High	High	High	High	High	High
Female	36-50	Joint	Unmarried	Graduation and Above	Working from home	3	Yes	Yes	High	High	High	High	High	High
Male	36-50	Joint	Unmarried	Graduation and Above	Working from home	3	Yes	Yes	High	High	High	High	High	High
Male	36-50	Joint	Unmarried	Graduation and Above	Working from home	3	Yes	Yes	High	High	High	High	High	High
Male	36-50	Joint	Unmarried	Graduation and Above	Working from home	3	Yes	Yes	High	High	High	High	High	High
Female	36-50	Joint	Unmarried	Graduation and Above	Working from home	3	Yes	Yes	High	High	High	High	High	High
Male	36-50	Joint	Unmarried	Graduation and Above	Working from home	3	No	Yes	High	High	High	High	High	High
Female	36-50	Joint	Unmarried	Graduation and Above	Working from home	3	No	No	High	High	High	High	High	High
Male	36-50	Joint	Unmarried	Graduation and Above	Working from home	1	No	No	High	High	High	High	High	High
Male	36-50	Joint	Unmarried	Graduation and Above	Working from home	1	No	No	High	High	High	High	High	High
Female	36-50	Joint	Unmarried	Graduation and Above	Working from home	1	No	No	High	High	High	High	High	High
Male	36-50	Joint	Unmarried	Graduation and Above	Working from home	1	No	No	High	High	High	High	High	High
Female	36-50	Joint	Unmarried	Graduation and Above	Working from home	1	No	No	High	High	High	High	High	High
Male	36-50	Joint	Unmarried	Graduation and Above	Working from home	1	No	No	High	High	High	High	High	High
Male	36-50	Joint	Unmarried	Graduation and Above	Working from home	1	No	No	High	High	High	High	High	High
Male	36-50	Joint	Unmarried	Below Graduation	Working from home	1	No	No	High	High	High	High	High	High
Female	36-50	Joint	Unmarried	Below Graduation	Working from home	1	No	No	High	High	High	High	High	High
Female	36-50	Joint	Unmarried	Below Graduation	Working from home	1	No	No	High	High	High	High	High	High
Male	36-50	Joint	Unmarried	Below Graduation	Not Applicable	1	No	No	High	High	High	High	High	High
Female	36-50	Joint	Unmarried	Below Graduation	Working from home	1	No	No	High	High	High	High	High	High
Male	36-50	Joint	Unmarried	Below Graduation	Working from home	1	No	No	High	High	High	High	High	High
Female	36-50	Joint	Unmarried	Below Graduation	Working from home	1	No	No	High	High	High	High	High	High
Male	36-50	Joint	Unmarried	Below Graduation	Working from home	1	No	No	High	High	High	High	High	High
Female	36-50	Joint	Unmarried	Below Graduation	Working from home	1	No	No	High	High	High	High	High	High
Male	36-50	Joint	Unmarried	Below Graduation	Working from home	1	No	No	High	High	High	High	High	High
Male	36-50	Joint	Unmarried	Below Graduation	Working from home	1	No	No	High	High	High	High	High	High
Female	36-50	Joint	Unmarried	Below Graduation	Working from home	1	No	No	High	High	High	High	High	High
Female	36-50	Joint	Unmarried	Below Graduation	Working from home	1	No	No	High	High	High	High	High	High
Male	36-50	Joint	Unmarried	Below Graduation	Working from home	1	No	Yes	High	High	High	High	High	High
Female	36-50	Joint	Unmarried	Below Graduation	Working from home	1	No	Yes	High	High	High	High	High	High
Female	36-50	Joint	Unmarried	Below Graduation	Working from home	1	No	Yes	High	High	High	High	High	High
Female	36-50	Joint	Unmarried	Below Graduation	Working from home	1	No	Yes	High	High	High	High	High	High
Male	36-50	Joint	Unmarried	Below Graduation	Working on site	1	Unknown	Yes	High	High	High	High	High	High
Female	36-50	Joint	Unmarried	Below Graduation	Working on site	1	Unknown	Yes	High	High	High	High	High	High
Male	36-50	Joint	Unmarried	Below Graduation	Not Applicable	1	Unknown	Yes	High	High	High	High	High	High
Male	36-50	Joint	Unmarried	Graduation and Above	Not Applicable	1	Unknown	Yes	High	High	High	High	High	High
Female	36-50	Joint	Unmarried	Graduation and Above	Not Applicable	1	Unknown	Yes	High	High	High	High	High	High
Male	36-50	Joint	Unmarried	Graduation and Above	Not Applicable	1	Unknown	Yes	High	High	High	High	High	High
Female	36-50	Joint	Unmarried	Graduation and Above	Not Applicable	1	Unknown	Yes	High	High	High	High	High	High
Male	36-50	Joint	Unmarried	Graduation and Above	Not Applicable	1	Unknown	Yes	High	High	High	High	High	High
Female	36-50	Joint	Unmarried	Graduation and Above	Not Applicable	1	Unknown	Yes	High	High	High	High	High	High
Female	36-50	Joint	Unmarried	Graduation and Above	Not Applicable	1	Unknown	Yes	High	High	High	High	High	High
Female	36-50	Joint	Unmarried	Graduation and Above	Working on site	1	Unknown	Yes	High	High	High	High	High	High
Male	36-50	Joint	Unmarried	Graduation and Above	Working on site	1	Unknown	Yes	High	High	High	High	High	High
Male	36-50	Joint	Unmarried	Graduation and Above	Working on site	1	Unknown	Yes	High	High	High	High	High	High
Male	36-50	Joint	Unmarried	Graduation and Above	Working on site	1	Unknown	Yes	High	High	High	High	High	High
Female	36-50	Joint	Unmarried	Graduation and Above	Working on site	1	Unknown	Yes	High	High	High	High	High	High
Male	36-50	Joint	Unmarried	Graduation and Above	Working on site	1	Unknown	Yes	High	High	High	High	High	High
Female	36-50	Joint	Unmarried	Graduation and Above	Working on site	1	Unknown	Yes	High	High	High	High	High	High
Male	36-50	Joint	Unmarried	Below Graduation	Working from home	1	Unknown	Yes	High	High	High	High	High	High
Female	36-50	Joint	Unmarried	Below Graduation	Working from home	1	Unknown	Yes	High	High	High	High	High	High
Male	36-50	Joint	Unmarried	Below Graduation	Working from home	1	Unknown	Yes	High	High	High	High	High	High
Female	36-50	Joint	Unmarried	Below Graduation	Working from home	1	Unknown	Yes	High	High	High	High	High	High
Male	36-50	Joint	Unmarried	Below Graduation	Working from home	1	Unknown	Yes	High	High	High	High	High	High
Male	36-50	Joint	Unmarried	Below Graduation	Working from home	1	Unknown	Yes	High	High	High	High	High	High
Female	36-50	Joint	Unmarried	Below Graduation	Working from home	1	Unknown	Yes	High	High	High	High	High	High
Female	36-50	Joint	Unmarried	Below Graduation	Working from home	1	Unknown	Yes	High	High	High	High	High	High
Male	36-50	Joint	Unmarried	Below Graduation	Working from home	1	Unknown	Yes	High	High	High	High	High	High
Female	36-50	Joint	Unmarried	Below Graduation	Working from home	1	Unknown	Yes	High	High	High	High	High	High
Female	36-50	Joint	Unmarried	Below Graduation	Working from home	1	Unknown	Yes	High	High	High	High	High	High
Male	36-50	Joint	Unmarried	Below Graduation	Working from home	1	Unknown	Yes	High	High	High	High	High	High
Male	36-50	Joint	Unmarried	Below Graduation	Working from home	1	Unknown	Yes	High	High	High	High	High	High
Female	36-50	Joint	Unmarried	Below Graduation	Working from home	1	Unknown	Yes	High	High	High	High	High	High
Male	36-50	Joint	Unmarried	Below Graduation	Working from home	1	Unknown	Yes	High	High	High	High	High	High
Male	36-50	Joint	Unmarried	Below Graduation	Working from home	1	Unknown	Yes	High	High	High	High	High	High
Female	36-50	Joint	Unmarried	Below Graduation	Working from home	1	Unknown	Yes	High	High	High	High	High	High
Female	36-50	Joint	Unmarried	Below Graduation	Working from home	1	Unknown	Yes	High	High	High	High	High	High
Male	36-50	Joint	Unmarried	Below Graduation	Working from home	1	Unknown	Yes	High	High	High	High	High	High
Female	36-50	Joint	Unmarried	Graduation and Above	Working on site	1	Unknown	Yes	High	High	High	High	High	High
Female	36-50	Joint	Unmarried	Graduation and Above	Working on site	1	Unknown	Yes	High	High	High	High	High	High
Female	36-50	Joint	Unmarried	Graduation and Above	Working on site	1	Unknown	Yes	High	High	High	High	High	High
Female	36-50	Joint	Unmarried	Graduation and Above	Working on site	1	Unknown	Yes	High	High	High	High	High	High
Male	>65	Joint	Unmarried	Graduation and Above	Working on site	1	Unknown	Yes	High	High	High	High	High	High
Male	>65	Joint	Unmarried	Graduation and Above	Working from home	1	Unknown	Yes	High	High	High	High	High	High
Male	>65	Joint	Unmarried	Graduation and Above	Working from home	1	Unknown	Yes	High	High	High	High	High	High
Male	>65	Joint	Unmarried	Graduation and Above	Working from home	1	Unknown	Yes	High	High	High	High	High	High
Female	>65	Joint	Unmarried	Graduation and Above	Working from home	1	Unknown	Yes	High	High	High	High	High	High
Male	>65	Joint	Unmarried	Graduation and Above	Working from home	1	Unknown	Yes	High	High	High	High	High	High
Male	>65	Joint	Unmarried	Graduation and Above	Working from home	1	Unknown	Yes	High	High	High	High	High	High
Female	>65	Joint	Unmarried	Graduation and Above	Working from home	1	Unknown	Yes	High	High	High	High	High	High
Female	>65	Joint	Unmarried	Graduation and Above	Working from home	1	Unknown	Yes	High	High	High	High	High	High
Male	>65	Joint	Unmarried	Graduation and Above	Working from home	1	Unknown	Yes	High	High	High	High	High	High
Female	>65	Joint	Unmarried	Graduation and Above	Working from home	1	Unknown	Yes	High	High	High	High	High	High
Male	>65	Joint	Unmarried	Graduation and Above	Working from home	1	Unknown	Yes	High	High	High	High	High	High
Male	>65	Joint	Unmarried	Graduation and Above	Working from home	1	Unknown	Yes	High	High	High	High	High	High
Female	>65	Joint	Unmarried	Graduation and Above	Working from home	1	Unknown	Yes	High	High	High	High	High	High
Male	>65	Joint	Unmarried	Graduation and Above	Working from home	1	Unknown	Yes	High	High	High	High	High	High
Male	>65	Joint	Unmarried	Graduation and Above	Working from home	1	Unknown	Yes	High	High	High	High	High	High
Female	>65	Joint	Unmarried	Graduation and Above	Working from home	1	Unknown	Yes	High	High	High	High	High	High
Male	>65	Joint	Unmarried	Graduation and Above	Working from home	1	Unknown	Yes	High	High	High	High	High	High
Male	>65	Joint	Unmarried	Graduation and Above	Working from home	1	Unknown	Yes	High	High	High	High	High	High
Male	>65	Joint	Unmarried	Graduation and Above	Working from home	1	Unknown	Yes	High	High	High	High	High	Low
Female	>65	Joint	Unmarried	Graduation and Above	Working from home	1	Unknown	Yes	High	High	High	High	High	Low
Male	>65	Joint	Unmarried	Graduation and Above	Working from home	1	Unknown	Yes	High	High	High	High	High	Low
Female	>65	Joint	Unmarried	Graduation and Above	Working from home	1	Unknown	Yes	High	High	High	High	High	Low
Female	>65	Joint	Unmarried	Graduation and Above	Working from home	1	Unknown	Yes	High	High	High	High	High	Low
Male	>65	Joint	Unmarried	Graduation and Above	Working from home	1	Unknown	Yes	High	High	High	High	High	Low
Male	>65	Joint	Unmarried	Graduation and Above	Working from home	1	Unknown	Yes	High	High	High	High	High	Low
Female	>65	Joint	Unmarried	Graduation and Above	Working from home	1	Unknown	Yes	High	High	High	High	High	Low
Female	>65	Joint	Unmarried	Graduation and Above	Working from home	1	Unknown	Yes	High	High	High	High	High	Low
Male	>65	Joint	Unmarried	Graduation and Above	Working from home	1	Unknown	Yes	High	High	High	High	High	Low
Female	>65	Joint	Unmarried	Graduation and Above	Working from home	1	Unknown	Yes	High	High	High	High	High	Low
Male	>65	Joint	Unmarried	Graduation and Above	Working from home	1	Unknown	Yes	High	High	High	High	High	Low
Male	>65	Joint	Unmarried	Graduation and Above	Working from home	1	Unknown	Yes	High	High	High	High	High	Low
Male	>65	Joint	Unmarried	Graduation and Above	Working from home	1	Unknown	Yes	High	High	High	High	High	Low
Male	>65	Joint	Unmarried	Graduation and Above	Not Applicable	1	Unknown	Yes	High	High	High	High	High	Low
Male	>65	Joint	Unmarried	Graduation and Above	Not Applicable	1	Unknown	Yes	High	High	High	High	High	Low
Female	>65	Joint	Unmarried	Graduation and Above	Not Applicable	1	Unknown	Yes	High	High	High	High	High	Low
Male	>65	Joint	Unmarried	Graduation and Above	Not Applicable	1	Unknown	Yes	High	High	High	High	High	Low
Male	>65	Joint	Unmarried	Graduation and Above	Not Applicable	1	Unknown	Yes	High	High	High	High	High	Low
Female	>65	Joint	Unmarried	Graduation and Above	Not Applicable	1	Unknown	Yes	High	High	High	High	High	Low
Female	>65	Joint	Unmarried	Graduation and Above	Not Applicable	1	Unknown	Yes	High	High	High	High	High	Low
Female	>65	Joint	Unmarried	Graduation and Above	Not Applicable	1	Unknown	Yes	High	High	High	High	High	Low
Male	>65	Joint	Unmarried	Graduation and Above	Not Applicable	1	Unknown	No	High	High	High	High	High	Low
Male	>65	Joint	Unmarried	Graduation and Above	Not Applicable	1	Unknown	No	High	High	High	High	High	Low
Female	>65	Joint	Unmarried	Graduation and Above	Working from home	1	Unknown	No	High	High	High	High	High	Low
Male	>65	Joint	Unmarried	Graduation and Above	Working from home	1	Unknown	No	High	High	High	High	High	Low
Male	>65	Joint	Unmarried	Graduation and Above	Working from home	1	Unknown	No	High	High	High	High	High	Low
Male	>65	Joint	Unmarried	Graduation and Above	Working from home	1	Unknown	No	High	High	High	High	High	Low
Male	>65	Joint	Unmarried	Graduation and Above	Working from home	1	Unknown	No	High	High	High	High	High	Low
Male	>65	Joint	Unmarried	Graduation and Above	Working from home	1	Unknown	No	High	High	High	High	High	Low
Male	>65	Joint	Unmarried	Graduation and Above	Working from home	1	Unknown	No	High	High	High	High	High	Low
Male	>65	Joint	Unmarried	Graduation and Above	Working from home	1	Unknown	No	High	High	High	High	High	Low
Male	>65	Joint	Unmarried	Graduation and Above	Working from home	1	Unknown	No	High	High	High	High	High	Low
Male	>65	Joint	Unmarried	Graduation and Above	Working from home	1	Unknown	Yes	High	High	High	High	High	Low
Male	>65	Joint	Unmarried	Graduation and Above	Working from home	1	Unknown	Yes	High	High	High	High	High	Low
Female	>65	Joint	Unmarried	Graduation and Above	Working from home	1	Unknown	Yes	High	High	High	High	High	Low
Male	>65	Joint	Unmarried	Graduation and Above	Working from home	1	Unknown	Yes	High	High	High	High	High	Low
Female	>65	Joint	Unmarried	Graduation and Above	Working from home	1	Unknown	Yes	High	High	High	High	High	Low
Male	>65	Joint	Unmarried	Graduation and Above	Working from home	1	Unknown	Yes	High	High	High	High	High	High
Female	>65	Joint	Unmarried	Graduation and Above	Working from home	1	Unknown	Yes	High	High	High	High	High	High
Female	>65	Joint	Unmarried	Graduation and Above	Working from home	1	Unknown	Yes	High	High	High	High	High	High
Female	>65	Joint	Unmarried	Graduation and Above	Working from home	1	Unknown	Yes	High	High	High	High	High	High
Female	>65	Joint	Unmarried	Graduation and Above	Working from home	1	Unknown	Yes	High	High	High	High	High	High
Male	>65	Joint	Unmarried	Graduation and Above	Working on site	1	Unknown	Yes	High	High	High	High	High	High
Female	>65	Joint	Unmarried	Below Graduation	Working on site	1	Unknown	Yes	High	High	High	High	High	High
Male	>65	Joint	Unmarried	Below Graduation	Working on site	1	Unknown	No	High	High	High	High	High	High
Male	>65	Joint	Unmarried	Below Graduation	Working on site	1	Unknown	No	High	High	High	High	High	High
Male	>65	Joint	Unmarried	Below Graduation	Working on site	1	Unknown	No	High	High	High	High	High	High
Female	>65	Joint	Unmarried	Below Graduation	Working on site	1	Unknown	No	High	High	High	High	High	High
Female	>65	Joint	Unmarried	Below Graduation	Working on site	1	Unknown	No	High	High	High	High	High	High
Male	>65	Joint	Unmarried	Below Graduation	Working on site	1	Unknown	No	High	High	High	High	High	High
Male	>65	Joint	Unmarried	Below Graduation	Working on site	1	Unknown	No	High	High	High	High	High	High
Male	>65	Joint	Unmarried	Below Graduation	Working from home	1	Unknown	No	High	High	High	High	High	High
Male	>65	Joint	Unmarried	Below Graduation	Working from home	1	Unknown	Unsure	High	High	High	High	High	High
Male	>65	Joint	Unmarried	Below Graduation	Working from home	1	Unknown	Unsure	High	High	High	High	High	High
Female	>65	Joint	Unmarried	Below Graduation	Working from home	1	Unknown	Unsure	High	High	High	High	High	High
Female	>65	Joint	Unmarried	Below Graduation	Working from home	1	Unknown	Unsure	High	High	High	High	High	High
Female	>65	Joint	Unmarried	Below Graduation	Working from home	1	Unknown	Unsure	High	High	High	High	High	High
Female	>65	Joint	Unmarried	Below Graduation	Working from home	1	Unknown	Unsure	High	High	High	High	High	High
Female	>65	Joint	Unmarried	Below Graduation	Working from home	1	Unknown	Unsure	High	High	High	High	High	High
Female	>65	Joint	Unmarried	Below Graduation	Working from home	1	Unknown	Unsure	High	High	High	High	High	High
Male	>65	Joint	Unmarried	Below Graduation	Not Applicable	1	Unknown	Unsure	High	High	High	High	High	High
Male	>65	Joint	Unmarried	Below Graduation	Not Applicable	1	Unknown	Unsure	High	High	High	High	High	High
Male	>65	Joint	Unmarried	Below Graduation	Not Applicable	1	Unknown	Unsure	High	High	High	High	High	High
Male	>65	Joint	Unmarried	Below Graduation	Not Applicable	1	Unknown	Unsure	High	High	High	High	High	High
Male	>65	Joint	Unmarried	Below Graduation	Not Applicable	1	Unknown	Unsure	High	High	High	High	High	High
Female	>65	Joint	Unmarried	Below Graduation	Not Applicable	1	Unknown	Unsure	High	High	High	High	High	High
Female	>65	Joint	Unmarried	Below Graduation	Not Applicable	1	Unknown	Unsure	High	High	High	High	High	High
Female	>65	Joint	Unmarried	Below Graduation	Not Applicable	1	Unknown	Unsure	High	High	High	High	High	Low
Female	>65	Joint	Unmarried	Below Graduation	Not Applicable	1	Unknown	Unsure	High	High	High	High	High	Low
Male	>65	Joint	Unmarried	Below Graduation	Not Applicable	1	Unknown	Unsure	High	High	High	High	High	Low
Female	>65	Joint	Unmarried	Below Graduation	Not Applicable	1	Unknown	Unsure	High	High	High	High	High	Low
Female	>65	Joint	Unmarried	Below Graduation	Not Applicable	1	Unknown	Unsure	High	High	High	High	High	Low
Female	>65	Joint	Unmarried	Below Graduation	Not Applicable	1	Unknown	Unsure	High	High	High	High	High	Low
Female	>65	Joint	Unmarried	Below Graduation	Not Applicable	1	Unknown	Unsure	High	High	High	High	High	Low
Female	>65	Joint	Unmarried	Below Graduation	Not Applicable	1	Unknown	Unsure	High	High	High	High	High	Low
Female	>65	Joint	Unmarried	Below Graduation	Not Applicable	1	Unknown	Unsure	High	High	High	High	High	Low
Female	>65	Joint	Unmarried	Below Graduation	Not Applicable	1	Unknown	Unsure	High	High	High	High	High	Low
Female	>65	Joint	Unmarried	Below Graduation	Not Applicable	1	Unknown	Unsure	High	High	High	High	High	Low
Female	>65	Joint	Unmarried	Below Graduation	Not Applicable	1	Unknown	Unsure	High	High	High	High	High	Low
Female	>65	Joint	Unmarried	Below Graduation	Not Applicable	1	Unknown	Unsure	High	High	High	High	High	Low
Female	>65	Joint	Unmarried	Below Graduation	Working from home	1	Unknown	Unsure	High	High	High	High	High	Low
Female	>65	Joint	Unmarried	Below Graduation	Working from home	1	Unknown	Unsure	High	High	High	High	High	Low
Female	>65	Joint	Unmarried	Below Graduation	Working from home	1	Unknown	Unsure	High	High	High	High	High	Low
Female	>65	Joint	Unmarried	Below Graduation	Working from home	1	Unknown	Unsure	High	High	High	High	High	Low
Female	>65	Joint	Unmarried	Below Graduation	Working from home	1	Unknown	Unsure	High	High	High	High	High	Low
Female	>65	Joint	Unmarried	Below Graduation	Working from home	1	Unknown	Unsure	High	High	High	High	High	Low
Male	>65	Joint	Unmarried	Below Graduation	Working from home	1	Unknown	Unsure	High	High	High	High	High	Low
Male	51-65	Nuclear	Unmarried	Below Graduation	Working from home	1	Unknown	Unsure	High	High	High	High	High	High
Male	51-65	Nuclear	Unmarried	Below Graduation	Not Applicable	1	Unknown	Unsure	High	High	High	High	High	High
Male	51-65	Nuclear	Unmarried	Below Graduation	Not Applicable	1	Unknown	Unsure	High	High	High	High	High	High
Male	51-65	Nuclear	Unmarried	Below Graduation	Not Applicable	1	Unknown	Unsure	High	High	High	High	High	High
Male	51-65	Nuclear	Unmarried	Below Graduation	Not Applicable	1	Unknown	Unsure	High	High	High	High	High	High
Female	51-65	Nuclear	Unmarried	Below Graduation	Not Applicable	1	Unknown	Unsure	High	High	High	High	High	High
Female	51-65	Nuclear	Unmarried	Below Graduation	Not Applicable	1	Unknown	Unsure	High	High	High	High	High	High
Male	51-65	Nuclear	Unmarried	Below Graduation	Not Applicable	1	Unknown	Unsure	High	High	High	High	High	High
Female	51-65	Nuclear	Unmarried	Below Graduation	Not Applicable	1	Unknown	Unsure	High	High	High	High	High	High
Female	51-65	Nuclear	Unmarried	Below Graduation	Not Applicable	1	Unknown	Unsure	High	High	High	High	High	High
Male	51-65	Nuclear	Unmarried	Below Graduation	Not Applicable	1	Unknown	Unsure	High	High	High	High	High	High
Male	51-65	Nuclear	Unmarried	Below Graduation	Not Applicable	1	Unknown	Unsure	High	High	High	High	High	High
Female	51-65	Nuclear	Unmarried	Below Graduation	Not Applicable	1	Unknown	Unsure	High	High	High	High	High	High
Male	51-65	Nuclear	Unmarried	Below Graduation	Not Applicable	1	Unknown	Unsure	High	High	High	High	High	High
Male	51-65	Nuclear	Unmarried	Below Graduation	Not Applicable	1	Unknown	Unsure	High	High	High	High	High	High
Male	51-65	Nuclear	Unmarried	Below Graduation	Not Applicable	1	Unknown	Unsure	High	High	High	High	High	High
Male	51-65	Nuclear	Unmarried	Below Graduation	Not Applicable	1	Unknown	Unsure	High	High	High	High	High	High
Male	51-65	Nuclear	Unmarried	Below Graduation	Not Applicable	1	Unknown	Unsure	High	High	High	High	High	High
Female	51-65	Nuclear	Unmarried	Below Graduation	Not Applicable	1	Unknown	Unsure	High	High	High	High	High	High
Female	51-65	Nuclear	Unmarried	Below Graduation	Not Applicable	1	Unknown	Unsure	High	High	High	High	High	Low
Male	51-65	Nuclear	Unmarried	Below Graduation	Not Applicable	1	Unknown	Unsure	High	High	High	High	High	Low
Female	51-65	Nuclear	Unmarried	Below Graduation	Working on site	1	Unknown	Unsure	High	High	High	High	High	Low
Female	51-65	Nuclear	Unmarried	Below Graduation	Working on site	1	Unknown	Unsure	High	High	High	High	High	Low
Male	51-65	Nuclear	Unmarried	Below Graduation	Working on site	1	Unknown	Unsure	High	High	High	High	High	Low
Female	51-65	Nuclear	Unmarried	Below Graduation	Working on site	1	Unknown	Unsure	High	High	High	High	High	Low
Female	51-65	Nuclear	Unmarried	Below Graduation	Working on site	1	Unknown	Unsure	High	High	High	High	High	Low
Male	51-65	Nuclear	Unmarried	Below Graduation	Working on site	1	Unknown	Unsure	High	High	High	High	High	Low
Male	51-65	Nuclear	Unmarried	Below Graduation	Working on site	1	Unknown	Unsure	High	High	High	High	High	Low
Female	51-65	Nuclear	Unmarried	Below Graduation	Working on site	1	Unknown	Unsure	High	High	High	High	High	Low
Male	51-65	Nuclear	Unmarried	Below Graduation	Working on site	1	Unknown	Unsure	High	High	High	High	High	Low
Male	51-65	Nuclear	Unmarried	Below Graduation	Working on site	1	Unknown	Unsure	High	High	High	High	High	Low
Male	51-65	Nuclear	Unmarried	Below Graduation	Working on site	1	Unknown	Unsure	High	High	High	High	High	Low
Male	51-65	Nuclear	Unmarried	Below Graduation	Working on site	1	Unknown	Unsure	High	High	High	High	High	Low
Female	51-65	Nuclear	Unmarried	Below Graduation	Working on site	1	Unknown	Unsure	High	High	High	High	High	Low
Male	51-65	Nuclear	Unmarried	Below Graduation	Working on site	1	Unknown	Unsure	High	High	High	High	High	Low
Female	51-65	Nuclear	Unmarried	Below Graduation	Working on site	1	Unknown	Unsure	High	High	High	High	High	Low
Male	51-65	Nuclear	Unmarried	Below Graduation	Working on site	1	Unknown	Unsure	High	High	High	High	High	Low
Female	51-65	Nuclear	Unmarried	Below Graduation	Working on site	1	Unknown	Unsure	High	High	High	High	High	Low
Female	51-65	Nuclear	Unmarried	Below Graduation	Working on site	1	Unknown	Unsure	High	High	High	High	High	Low
Female	51-65	Nuclear	Unmarried	Below Graduation	Working on site	1	Unknown	Unsure	High	High	High	High	High	Low
Male	51-65	Nuclear	Unmarried	Below Graduation	Working on site	1	Unknown	Unsure	High	High	High	High	High	Low
Male	51-65	Nuclear	Unmarried	Below Graduation	Working on site	1	Unknown	Unsure	High	High	High	High	High	Low
Male	51-65	Nuclear	Unmarried	Below Graduation	Working on site	3	Unknown	Unsure	High	High	High	High	High	Low
Male	51-65	Nuclear	Unmarried	Below Graduation	Working on site	3	Unknown	Unsure	High	High	High	High	High	Low
Female	51-65	Nuclear	Unmarried	Below Graduation	Working on site	3	Unknown	Unsure	High	High	High	High	High	Low
Male	51-65	Nuclear	Unmarried	Below Graduation	Working on site	3	Unknown	Unsure	High	High	High	High	High	Low
Female	51-65	Nuclear	Unmarried	Below Graduation	Working on site	3	Unknown	Unsure	High	High	High	High	High	Low
Male	51-65	Nuclear	Unmarried	Below Graduation	Working on site	3	Unknown	No	High	High	High	High	High	Low
Female	36-50	Nuclear	Unmarried	Below Graduation	Working on site	3	Unknown	No	High	High	High	High	High	Low
Male	36-50	Nuclear	Unmarried	Below Graduation	Working on site	3	Unknown	No	High	High	High	High	High	Low
Male	36-50	Nuclear	Unmarried	Below Graduation	Working on site	2	Unknown	No	High	High	High	High	High	Low
Male	36-50	Nuclear	Unmarried	Below Graduation	Working on site	2	Unknown	No	High	High	High	High	High	Low
Male	36-50	Nuclear	Unmarried	Below Graduation	Working from home	2	Unknown	No	High	High	High	High	High	Low
Female	36-50	Nuclear	Unmarried	Below Graduation	Working from home	2	Unknown	No	High	High	High	High	High	Low
Male	36-50	Nuclear	Unmarried	Below Graduation	Working from home	2	Unknown	No	High	High	High	High	High	Low
Female	36-50	Nuclear	Unmarried	Below Graduation	Working from home	2	Unknown	No	High	High	High	High	High	Low
Male	36-50	Nuclear	Unmarried	Below Graduation	Working from home	2	Unknown	Unsure	High	High	High	High	High	Low
Male	36-50	Nuclear	Unmarried	Below Graduation	Working from home	2	Unknown	Unsure	High	High	High	High	High	Low
Female	36-50	Nuclear	Unmarried	Below Graduation	Working from home	2	Unknown	Unsure	High	High	High	High	High	Low
Female	36-50	Nuclear	Unmarried	Below Graduation	Working from home	2	Unknown	Unsure	High	High	High	High	High	Low
Male	36-50	Nuclear	Unmarried	Below Graduation	Working from home	2	Unknown	Unsure	High	High	High	High	High	Low
Male	36-50	Nuclear	Unmarried	Below Graduation	Working on site	2	Unknown	Unsure	High	High	High	High	High	Low
Male	36-50	Nuclear	Unmarried	Below Graduation	Working on site	2	Unknown	Unsure	High	High	High	High	High	Low
Male	36-50	Nuclear	Unmarried	Below Graduation	Working on site	2	Unknown	Unsure	High	High	High	High	High	Low
Male	36-50	Nuclear	Unmarried	Below Graduation	Working on site	2	Unknown	Unsure	High	High	High	High	High	Low
Male	36-50	Nuclear	Unmarried	Below Graduation	Working on site	2	Unknown	Unsure	High	High	High	High	High	High
Female	36-50	Nuclear	Unmarried	Below Graduation	Working on site	3	Unknown	Unsure	High	High	High	High	High	High
Male	36-50	Nuclear	Unmarried	Below Graduation	Working on site	3	Unknown	Unsure	High	High	High	High	High	High
Female	36-50	Nuclear	Unmarried	Below Graduation	Working on site	3	Unknown	Unsure	High	High	High	High	High	High
Female	36-50	Nuclear	Unmarried	Below Graduation	Working on site	3	Unknown	Unsure	High	High	High	High	High	High
Male	36-50	Nuclear	Unmarried	Below Graduation	Working on site	3	Unknown	Unsure	High	High	High	High	High	High
Male	36-50	Nuclear	Unmarried	Below Graduation	Working on site	3	Unknown	Unsure	High	High	High	High	High	High
Female	36-50	Nuclear	Unmarried	Below Graduation	Working on site	3	Unknown	Unsure	High	High	High	High	High	High
Female	36-50	Nuclear	Unmarried	Below Graduation	Working on site	3	Unknown	Unsure	High	High	High	High	High	High
Female	36-50	Joint	Unmarried	Below Graduation	Working on site	3	Unknown	No	High	High	High	High	High	High
Female	36-50	Joint	Unmarried	Graduation and Above	Working on site	3	Unknown	No	High	High	High	High	High	High
Female	36-50	Joint	Unmarried	Graduation and Above	Working on site	3	Unknown	No	High	High	High	High	High	High
Female	36-50	Joint	Unmarried	Graduation and Above	Working on site	3	Unknown	No	High	High	High	High	High	High
Female	36-50	Joint	Unmarried	Below Graduation	Working on site	3	Unknown	No	High	High	High	High	High	High
Female	36-50	Joint	Unmarried	Below Graduation	Working on site	3	Unknown	No	High	High	High	High	High	High
Female	36-50	Joint	Unmarried	Below Graduation	Working on site	3	Unknown	No	High	High	High	High	High	High
Female	36-50	Joint	Unmarried	Below Graduation	Working on site	3	Unknown	No	High	High	High	High	High	High
Female	36-50	Joint	Unmarried	Below Graduation	Working on site	3	Unknown	No	High	High	High	High	High	High
Female	36-50	Joint	Unmarried	Below Graduation	Working on site	0	Unknown	No	High	High	High	High	High	High
Female	36-50	Joint	Unmarried	Below Graduation	Working on site	0	Unknown	No	High	High	High	High	High	High
Female	36-50	Joint	Unmarried	Below Graduation	Not Applicable	3	Unknown	No	High	High	High	High	High	High
Female	36-50	Joint	Unmarried	Below Graduation	Not Applicable	3	Unknown	No	High	High	High	High	High	High
Female	36-50	Joint	Unmarried	Graduation and Above	Not Applicable	3	Unknown	No	High	High	High	High	High	High
Female	36-50	Joint	Unmarried	Graduation and Above	Working from home	3	Unknown	No	High	High	High	High	High	High
Female	36-50	Joint	Unmarried	Below Graduation	Working from home	3	Unknown	No	High	High	High	High	High	High
Female	36-50	Joint	Unmarried	Below Graduation	Working from home	3	Unknown	No	High	High	High	High	High	High
Female	36-50	Joint	Unmarried	Below Graduation	Working from home	3	Unknown	No	High	High	High	High	High	High
Female	36-50	Joint	Unmarried	Below Graduation	Working from home	3	Unknown	No	High	High	High	High	High	High
Female	36-50	Not Applicable	Unmarried	Below Graduation	Not Applicable	3	Unknown	No	High	High	High	High	High	High
Female	36-50	Not Applicable	Unmarried	Below Graduation	Not Applicable	3	Unknown	No	High	High	High	High	High	High
Female	36-50	Not Applicable	Unmarried	Below Graduation	Not Applicable	3	Unknown	Yes	High	High	High	High	High	High
Female	36-50	Not Applicable	Unmarried	Graduation and Above	Not Applicable	3	Unknown	Yes	High	High	High	High	High	High
Female	36-50	Not Applicable	Unmarried	Graduation and Above	Not Applicable	3	Unknown	Yes	High	High	High	High	High	High
Female	36-50	Not Applicable	Unmarried	Graduation and Above	Not Applicable	3	Unknown	Yes	High	High	High	High	High	High
Female	36-50	Not Applicable	Unmarried	Graduation and Above	Not Applicable	2	Unknown	Yes	High	High	High	High	High	High
Female	36-50	Not Applicable	Unmarried	Graduation and Above	Not Applicable	2	Unknown	Yes	High	High	High	High	High	High
Female	36-50	Not Applicable	Unmarried	Graduation and Above	Not Applicable	0	Unknown	Yes	High	High	High	High	High	High
Female	36-50	Not Applicable	Unmarried	Graduation and Above	Not Applicable	0	Unknown	Yes	High	High	High	High	High	High
Female	36-50	Not Applicable	Unmarried	Graduation and Above	Not Applicable	0	Unknown	Yes	High	High	High	High	High	High
Female	36-50	Not Applicable	Unmarried	Graduation and Above	Not Applicable	0	Unknown	Yes	High	High	High	High	High	High
Female	51-65	Not Applicable	Unmarried	Graduation and Above	Not Applicable	0	Unknown	Yes	High	High	High	High	High	High
Female	51-65	Not Applicable	Unmarried	Below Graduation	Not Applicable	0	Unknown	Yes	High	High	High	High	High	High
Female	51-65	Not Applicable	Unmarried	Below Graduation	Not Applicable	3	Unknown	Yes	High	High	High	High	High	High
Female	51-65	Not Applicable	Unmarried	Below Graduation	Not Applicable	3	Unknown	Yes	High	High	High	High	High	High
Female	51-65	Not Applicable	Unmarried	Below Graduation	Not Applicable	3	Unknown	Yes	High	High	High	High	High	High
Male	51-65	Not Applicable	Unmarried	Below Graduation	Not Applicable	3	Unknown	Yes	High	High	High	High	High	High
Male	51-65	Not Applicable	Unmarried	Below Graduation	Not Applicable	3	Unknown	Yes	High	High	High	High	High	High
Male	51-65	Not Applicable	Unmarried	Below Graduation	Not Applicable	3	Unknown	Yes	High	High	High	High	High	High
Male	>65	Not Applicable	Unmarried	Below Graduation	Not Applicable	3	Unknown	Yes	High	High	High	High	High	High
Male	>65	Not Applicable	Unmarried	Below Graduation	Not Applicable	3	Unknown	Yes	High	High	High	High	High	High
Male	>65	Not Applicable	Unmarried	Below Graduation	Not Applicable	3	Unknown	Yes	High	High	High	High	High	High
Male	>65	Not Applicable	Unmarried	Below Graduation	Not Applicable	3	Unknown	Yes	High	High	High	High	High	High
Male	>65	Not Applicable	Unmarried	Below Graduation	Working from home	3	Unknown	Yes	High	High	High	High	High	High
Male	>65	Not Applicable	Unmarried	Below Graduation	Working from home	3	Unknown	Yes	High	High	High	High	High	High
Male	>65	Not Applicable	Unmarried	Below Graduation	Working from home	3	Unknown	Yes	High	High	High	High	High	High
Male	>65	Not Applicable	Unmarried	Below Graduation	Working from home	3	Unknown	Yes	High	High	High	High	High	High
Male	51-65	Not Applicable	Unmarried	Below Graduation	Working from home	3	Unknown	Yes	High	High	High	High	High	High
Male	51-65	Not Applicable	Unmarried	Below Graduation	Working from home	3	Unknown	Yes	High	High	High	High	High	High
Male	51-65	Not Applicable	Unmarried	Below Graduation	Working from home	3	Unknown	Yes	High	High	High	High	High	High
Male	51-65	Not Applicable	Unmarried	Below Graduation	Working from home	3	Unknown	Yes	High	High	High	High	High	High
Male	51-65	Not Applicable	Married	Below Graduation	Working from home	3	Unknown	Yes	High	High	High	High	High	High
Male	51-65	Not Applicable	Married	Below Graduation	Working from home	3	Unknown	Yes	High	High	High	High	High	High
Male	51-65	Not Applicable	Married	Below Graduation	Working from home	3	Unknown	Yes	High	High	High	High	High	High
Male	51-65	Not Applicable	Married	Below Graduation	Working from home	3	Unknown	Yes	High	High	High	High	High	High
Male	51-65	Not Applicable	Married	Below Graduation	Working from home	1	Unknown	Yes	High	High	High	High	High	High
Male	51-65	Not Applicable	Married	Below Graduation	Working from home	1	Unknown	Yes	High	High	High	High	High	High
Male	51-65	Not Applicable	Married	Graduation and Above	Working from home	1	Unknown	Yes	High	High	High	High	High	High
Male	51-65	Not Applicable	Married	Graduation and Above	Working from home	1	Unknown	Yes	High	High	High	High	High	High
Female	51-65	Not Applicable	Married	Graduation and Above	Working from home	1	Unknown	Yes	High	High	High	High	High	High
Female	51-65	Not Applicable	Married	Below Graduation	Working from home	1	Unknown	Yes	High	High	High	High	High	High
Female	51-65	Not Applicable	Married	Below Graduation	Working from home	1	Unknown	Yes	High	High	High	High	High	High
Female	51-65	Not Applicable	Married	Below Graduation	Working from home	1	Unknown	No	High	High	High	High	High	High
Male	51-65	Not Applicable	Married	Below Graduation	Working from home	1	Unknown	No	High	High	High	High	High	High
Female	51-65	Not Applicable	Married	Below Graduation	Working from home	1	Unknown	No	High	High	High	High	High	High
Male	51-65	Not Applicable	Married	Below Graduation	Working from home	1	Unknown	No	High	High	High	High	High	High
Male	51-65	Not Applicable	Married	Below Graduation	Working from home	1	Unknown	No	High	High	High	High	High	High
Female	51-65	Not Applicable	Married	Below Graduation	Working from home	1	Unknown	No	High	High	High	High	High	High
Female	51-65	Not Applicable	Married	Below Graduation	Working from home	1	Unknown	No	High	High	High	High	High	High
Female	51-65	Not Applicable	Married	Below Graduation	Working from home	1	Unknown	No	High	High	High	High	High	High
Female	51-65	Not Applicable	Married	Below Graduation	Working from home	1	Unknown	No	High	High	High	High	High	High
Female	51-65	Nuclear	Married	Below Graduation	Working from home	1	Unknown	No	High	High	High	High	High	High
Female	51-65	Nuclear	Married	Below Graduation	Working from home	1	No	No	High	High	High	High	High	High
Female	51-65	Nuclear	Married	Below Graduation	Working from home	1	No	No	High	High	High	High	High	High
Female	51-65	Nuclear	Married	Below Graduation	Working from home	1	No	No	High	High	High	High	High	High
Male	51-65	Nuclear	Married	Below Graduation	Working from home	1	No	No	High	High	High	High	High	High
Male	51-65	Nuclear	Married	Below Graduation	Working from home	1	No	No	High	High	High	High	High	High
Male	51-65	Nuclear	Married	Below Graduation	Working from home	1	No	No	High	High	High	High	High	High
Male	51-65	Nuclear	Married	Below Graduation	Working from home	1	No	No	High	High	High	High	High	High
Male	51-65	Nuclear	Married	Below Graduation	Working from home	1	No	No	High	High	High	High	High	High
Male	51-65	Nuclear	Married	Below Graduation	Working from home	1	No	Unsure	High	High	High	High	High	High
Male	51-65	Nuclear	Married	Below Graduation	Working from home	1	No	Unsure	High	High	High	High	High	High
Male	51-65	Nuclear	Married	Below Graduation	Working from home	1	No	Unsure	High	High	High	High	High	High
Male	51-65	Nuclear	Married	Below Graduation	Working from home	1	No	Unsure	High	High	High	High	High	High
Male	51-65	Nuclear	Married	Below Graduation	Working from home	1	No	Unsure	High	High	High	High	High	High
Male	51-65	Nuclear	Married	Below Graduation	Working from home	1	Yes	Unsure	High	High	High	High	High	High
Male	51-65	Nuclear	Married	Below Graduation	Working from home	1	Yes	Unsure	High	High	High	High	High	High
Male	51-65	Nuclear	Married	Below Graduation	Working from home	1	Yes	Unsure	High	High	High	High	High	High
Male	51-65	Nuclear	Married	Below Graduation	Working from home	1	Yes	Unsure	High	High	High	High	High	High
Male	51-65	Nuclear	Married	Below Graduation	Working from home	1	Yes	Unsure	High	High	High	High	High	High
Male	51-65	Nuclear	Married	Below Graduation	Working from home	1	Yes	Unsure	High	High	High	High	High	High
Male	51-65	Nuclear	Married	Below Graduation	Working from home	1	Yes	Unsure	High	High	High	High	High	High
Male	21-35	Nuclear	Married	Below Graduation	Working from home	1	Yes	Unsure	High	High	High	High	High	High
Male	21-35	Nuclear	Married	Below Graduation	Working from home	1	Yes	Unsure	High	High	High	High	High	High
Male	21-35	Nuclear	Married	Below Graduation	Working from home	1	Yes	Unsure	High	High	High	High	High	High
Male	21-35	Nuclear	Married	Below Graduation	Working from home	2	Yes	Unsure	High	High	High	High	High	High
Female	21-35	Nuclear	Married	Below Graduation	Working from home	2	Yes	Unsure	High	High	High	High	High	High
Male	21-35	Nuclear	Married	Below Graduation	Not Applicable	2	Yes	Unsure	High	High	High	High	High	High
Male	21-35	Nuclear	Married	Below Graduation	Not Applicable	3	Yes	Unsure	High	High	High	High	High	High
Male	21-35	Nuclear	Married	Below Graduation	Not Applicable	3	Yes	Unsure	High	High	High	High	High	High
Male	21-35	Nuclear	Married	Below Graduation	Working from home	3	Yes	Unsure	High	High	High	High	High	High
Male	21-35	Nuclear	Married	Below Graduation	Working from home	0	Yes	Unsure	High	High	High	High	High	High
Male	21-35	Nuclear	Married	Below Graduation	Working from home	0	Yes	Unsure	High	High	High	High	High	High
Male	21-35	Nuclear	Married	Below Graduation	Working on site	0	Yes	Unsure	High	High	High	High	High	High
